# Supplementary material for: A Smartphone-Based Self-management Intervention for Bipolar Disorder (LiveWell): User-Centered Development Approach
Source: JMIR Ment Health. 2021 Apr 12;8(4):e20424. doi: 10.2196/20424 (PMC8076988; doi:10.2196/20424)
Supplement: Multimedia Appendix 5 [file mental_v8i4e20424_app5.xlsx]

## Sheet: Post-Task Questionnaire
Section	Question	Participant Response					Number of Participants							Percent of Participants
		2001	2002	2003	2005	2008	Strongly Disagree	Disagree	Somewhat Disagree	Neither Agree or Disagree	Somewhat Agree	Agree	Strongly Agree	Disagree & Strongly Disagree	Agree & Strongly Agree
Overall	This application is visually appealing.	5	7	6	7	7	0	0	0	0	1	1	3	0	80
Overall	It was easy to move from one page to another.	7	7	5	6	6	0	0	0	0	1	2	2	0	80
Overall	The overall organization of the application is easy to understand.	6	7	6	7	7	0	0	0	0	0	2	3	0	100
Overall	Individual pages are well designed.	5	7	6	6	7	0	0	0	0	1	2	2	0	80
Overall	Terminology used in this application is clear.	7	7	4	7	6	0	0	0	1	0	1	3	0	80
Overall	The content of the application met my expectations.	6	5	5	7	6	0	0	0	0	2	2	1	0	60
Overall	I would be likely to use this application in the future.	7	7	5	7	6	0	0	0	0	1	1	3	0	80
Overall	I was able to complete my tasks in a reasonable amount of time.	7	7	6	5	6	0	0	0	0	1	2	2	0	80
Overall	Overall, the application is easy to use.	7	7	6	7	6	0	0	0	0	0	2	3	0	100
Foundations	I found the lessons easy to understand.	7	7	5	7	6	0	0	0	0	1	1	3	0	80
Foundations	I found the lessons interesting.	7	7	3	7	7	0	0	1	0	0	0	4	0	80
Foundations	I found the lessons relevant to me.	5	6	4	7	6	0	0	0	1	1	2	1	0	60
Foundations	I learned something new from the lessons.	5	7	4	6	7	0	0	0	1	1	1	2	0	60
Foundations	I was motivated to make a change after reading the lessons.	4	7	4	6	7	0	0	0	2	0	1	2	0	60
Daily Review	I found the daily review easy to understand.	7	7	5	7	7	0	0	0	0	1	0	4	0	80
Daily Review	I found the daily review interesting.	6	7	4	7	7	0	0	0	1	0	1	3	0	80
Daily Review	I found the daily review relevant to me.	5	7	5	7	7	0	0	0	0	2	0	3	0	60
Daily Review	I learned something new from the daily review.	6	7	5	7	7	0	0	0	0	1	1	3	0	80
Daily Review	I was motivated to make a change after completing the daily review.	6	7	4	7	7	0	0	0	1	0	1	3	0	80
Scale	Anchors
1	Strongly Disagree
2	Disagree
3	Somewhat Disagree
4	Neither Agree nor Disagree
5	Somewhat Agree
6	Agree
7	Strongly Agree
