# Supplementary material for: A Smartphone-Based Self-management Intervention for Bipolar Disorder (LiveWell): User-Centered Development Approach
Source: JMIR Ment Health. 2021 Apr 12;8(4):e20424. doi: 10.2196/20424 (PMC8076988; doi:10.2196/20424)
Supplement: Multimedia Appendix 7 [file mental_v8i4e20424_app7.xlsx]

## Sheet: Reduce Risk Plan
LWID	Target	Plan		Notes
2001	Sleep	Sleep about 7-9 hours a night. (generic)		# 2061 Missed Week 4 call so no personalized MMS or RS plans
2001	Sleep	Keep routine
2003	Sleep	Sleep goal 6-8 hours
2005	Sleep	Worry pad, imagery
2005	Sleep	Sleep diary if not going well
2008	Sleep	Sleep about 7-9 hours a night. (generic)
2008	Sleep	Feel well rested
2016	Sleep	Sleep about 7-9 hours a night. (generic)
2041	Sleep	Sleep about 7-9 hours a night. (generic)
2041	Sleep	If less than 4 hours sleep per night for 2 nights in a row, then call psychiatrist. (generic)
2063	Sleep	11-12:30AM bedtime
2065	Sleep	Sleep about 7-9 hours a night (generic)
2065	Sleep	If less than 4 hours sleep per night for 3 nights in a row, then call psychiatrist
2065	Sleep	If more than 9 hours for 3 nights, call psychiarist.
2066	Sleep	Sleep about 7-9 hours a night (generic)
2066	Sleep	If less than 4 hours sleep per night for 2 nights in a row, then call psychiatrist (generic)
2066	Sleep	If having trouble sleeping, try sleep medication
2086	Sleep	Sleep about 7-9 hours a night (generic)
2086	Sleep	If less than 4 hours sleep per night for 2 nights in a row, reach out to husband
2086	Sleep	If less than 4 hours sleep per night for 4 nights in a row, then call psychiatrist
2001	Medicine	Take medication daily. (generic)
2003	Medicine	Talk to psychiatrist about current medication
2005	Medicine	Solve when to take them
2005	Medicine	Solve how to get around barriers of hurry/inattentiveness
2008	Medicine	Decrease sedative meds
2016	Medicine	Set alarms
2016	Medicine	Be sure to take morning pill
2041	Medicine	Take every medication at the same time everyday
2063	Medicine	If miss 1-2 days, disucss with psychiatrist
2065	Medicine	Take medication daily (generic)
2065	Medicine	If not taking meds, call psychiatrist
2065	Medicine	If missed 2 days, remember to get back on track
2066	Medicine	Take medication daily (generic)
2066	Medicine	If miss 2-3 days in a row, then discuss with psychiatrist or supports.
2086	Medicine	Take medication daily (generic)
2086	Medicine	If miss 1-2 days, disucss with psychiatrist
2001	Abstain	No caffeine
2003	Abstain	No caffeine
2003	Abstain	Moderate alcohol
2003	Abstain	Don't drink too late at night
2005	Abstain	30 day challenge for eating
2005	Abstain	Limit to 2 cups of coffee/coke
2005	Abstain	Deal w/ urges (caffiene)
2008	Abstain	Eat healthy food
2016	Abstain	Delete caffiene
2041	Abstain	Pay attention to your diet, exercise, and substance use. (generic)
2041	Abstain	If sleeping poorly, then limit or stop caffeine use. (generic)
2063	Abstain	Pay attention to blood fusion because of metabolic draw
2065	Attend	Pay attention to diet, exercise, and substance use (generic)
2065	Attend	Pay attention to sugar and processed foods
2065	Attend	If sleeping poorly, then limit or stop caffeine use.
2066	Attend	Follow healthy eating plan
2066	Attend	Do yoga/tai chi at least 3x a week
2066	Attend	At least 30 minutes 3x week doing homework
2066	Attend	Continue avoiding alcohol
2066	Attend	Use only small amounts of meds for pain
2086	Attend	Cardio exercise 4-5x/week
2086	Attend	Limit alcohol use
2086	Attend	Limit caffiene to 1 cup of coffee a day
2086	Attend	Meditate daily
2086	Attend	Pay attention to diet
2001	Routine	Meal times
2001	Routine	Execise 3x per week
2003	Routine	1:30-3:00/8:30-10
2003	Routine	Don't skip meals
2003	Routine	Brush teeth before and after
2005	Routine	Do activity
2005	Routine	Set target to 1st interaction
2005	Routine	Set a window for dinner around 7
2008	Routine	Exercise at consistant time
2008	Routine	Kickboxing/yoga
2016	Routine	Manage workload
2041	Routine	Go to bed 10:30pm - 12:00am. Get up 7:00am - 8:30 am. (generic)
2041	Routine	If going to bed after window, then try setting an alarm an hour before. (generic)
2063	Routine	If having trouble getting up, set an alarm
2063	Routine	If you don’t have suits first, 1st thing in the morning
2065	Routine	Go to bed 10:30pm - 12:00am. Get up 7:00am - 8:30 am. (generic)
2065	Routine	If going to bed after window, then try setting an alarm an hour before. (generic)
2065	Routine	Consider setting second alarm or changing time of alarm
2066	Routine	Go to bed 10:30pm - 12:00am. Get up 7:00am - 8:30 am (generic)
2066	Routine	Be mindful of daily schedule created
2086	Routine	Keep bedtime/risetimes
2086	Routine	If going to bed after window, then try setting an alarm an hour before. (generic)
2001	Tranquil	Mindfulness meditation 1x/day
2003	Tranquil	Draw more often
2003	Tranquil	Read before bed
2005	Tranquil	Take yoga class
2005	Tranquil	Mindfulnesss
2005	Tranquil	Use birds eye view
2008	Tranquil	Listen to music
2016	Tranquil	Do crossword puzzle
2016	Tranquil	Take out doing yoga
2016	Tranquil	Take a walk
2016	Tranquil	Use meditation
2041	Tranquil	Listen to relaxation strategies
2041	Tranquil	Read a book
2041	Tranquil	Take a walk
2041	Tranquil	Listen to classical music
2063	Tranquil	Manage expectations for keeping track of school assignments, due dates
2063	Tranquil	Manage stress before it becomes prolonged (generic)
2065	Tranquil	Manage stress before it becomes prolonged (generic)
2065	Tranquil	When stressed, take a step back, take a breath and be objective
2065	Tranquil	If unable to decrease stress using lifestyle skills, then reach out to supports (generic)
2065	Tranquil	Go to two meetings a week, if stressed consider more meeting
2066	Tranquil	Don't over schedule to avoid too much stimulation
2066	Tranquil	When stressed decrease activity until calm
2066	Tranquil	Practice mindfulness or exercise, listen to calming music or watch good tv/movie
2086	Tranquil	Manage stress w/ coping mechanisms
2086	Tranquil	if unable to decrease stress using lifestyle skills, then reach out to supports (generic)
2001	Social	Go to work with positive atittude
2003	Social	Make more time for friends
2005	Social	Make sure ot have 1 meaningful contact each day
2008	Social	Go to church
2008	Social	Communicate with people
2008	Social	Go volunteer
2016	Social	Make sure to socialize at least twice per week (generic)
2016	Social	If socialization markedly increased or decreased, then review symptoms (generic)
2016	Social	If socialization markedly increased or decreased, check in with supports (generic)
2063	Social	Consider socializing within context of school obligations
2065	Social	Make sure to socialize at least three times a week
2065	Social	Keep others again
2066	Social	Find one class or workshop to attend
2066	Social	Explore churches
2066	Social	Stay in touch with friends
2086	Social	Socialize with friends or family at least twice a week
2086	Social	If socialization markedly increased or decreased, check in with supports (generic)
2041	Social	Make an effort to go to the YMCA weekly
2041	Social	Engage with supportive/positive people
2066	Social	See family at least once a week
2066	Social	Attend support group at least twice a month
2086	Social	If socialization markedly increased or decreased, then review symptoms (generic)

## Sheet: Manage Signs and Symptoms Plan
LWID	Scale	Plan		Notes
2001	4	Go to nearest emergency room (generic)		# 2061 Missed Week 4 call so no personalized MMS or RS plans
2001	4	Call psychiatrist or 911 (generic)
2003	4	Go to nearest emergency room (generic)
2003	4	Call psychiatrist or 911 (generic)
2005	4	Allow support to help
2008	4	Talk to family
2008	4	Go to Stone health immediately
2016	4	Go to nearest emergency room (generic)
2016	4	Call psychiatrist or 911 (generic)
2016	4	Stay at mom's house
2041	4	Call psychiatrist or 911 (generic)
2041	4	Go to the nearest emergency room (generic)
2063	4	Call psychiatrist or 911 (generic)
2063	4	Go to the nearest emergency room (generic)
2063	4	Increase supervision
2065	4	Call psychiatrist or 911 (generic)
2065	4	Go to the nearest emergency room (generic)
2066	4	Call psychiatrist or 911 (generic)
2086	4	Call psychiatrist or 911 (generic)
2086	4	Go to hospital
2086	4	Let supports know
2001	3	Abstain alcohol
2001	3	Take medication
2003	3	Actively try to relax
2005	3	Be in touch with others
2005	3	Use dial down skills
2005	3	Call psychiatrist
2005	3	See Jon
2008	3	See doctor and behavioral therapist immediately
2008	3	Change medications and follow doctor suggestions
2008	3	Lean on family
2016	3	Stick to routine
2016	3	Call psychiatrist and therapist
2016	3	Use supports, use skills
2041	3	Work more closely with psychiatrist (generic)
2041	3	If not improving, get more intensive treatment (generic)
2063	3	Work more closely with psychiatrist (generic)
2063	3	If not improving, get more intensive treatment (generic)
2063	3	Be around other people
2065	3	Work more closely with psychiatrist (generic)
2065	3	If not improving, get more intensive treatment (generic)
2066	3	Go to hospital
2066	3	Call psychiatrist, ensure sleep, rest and meditate
2066	3	Stay home with family
2086	3	Work more closely with psychiatrist (generic)
2086	3	If not improving, get more intensive treatment (generic)
2086	3	Involve supports in treatment
2001	2	Eat regularly
2001	2	Abstain alcohol
2003	2	Be conscious
2003	2	Notice signs
2003	2	Deal with it, get in touch with therapist to schedule appointment
2005	2	Ask close friends if noticing manic symptoms
2005	2	Dial down skills
2005	2	Quieter contact with people in social circle
2008	2	Take meds
2008	2	Talk with team, ask for help
2016	2	Call therapist
2016	2	Take medications
2016	2	Enforce routine sleep schedule
2016	2	Reality check with suports
2041	2	Use family supports
2041	2	Make sure to take meds at same time daily
2063	2	Abstain from driving, biking, anything potentially risky
2065	2	Mange symptoms using coping skills (generic)
2065	2	Contact your supports (generic)
2065	2	If not improving, contact psychiatrist (generic)
2066	2	Limited contact outside of support group and family
2066	2	Monitor sleep
2066	2	Take medication, make art
2086	2	Call psychiatrist
2086	2	Review treatment plans
2086	2	Mange symptoms using coping skills (generic)
2086	2	Contact your supports (generic)
2001	1	Moderate alcohol consumption
2003	1	Mange triggers using lifestyle skills (generic)
2005	1	Delete medications
2005	1	Rember this is a normal fluctuation
2008	1	Refresh body + brain
2016	1	Take medications
2016	1	Make sure sleeping enough
2016	1	See if mood is justified, check in with others
2041	1	Try to slow down and relax
2041	1	Mange lifestyle skills SMARTS
2063	1	Watch substance in take, especially alcohol or pot
2063	1	Mange triggers using lifestyle skills (generic)
2065	1	Mange triggers using lifestyle skills (generic)
2066	1	Mange triggers using lifestyle skills (generic)
2086	1	Mange triggers using lifestyle skills (generic)
2086	1	Review treatment plans
2001	0	Build skills (generic)
2001	0	Maintain a healthy lifestyle (generic)
2003	0	Build skills (generic)
2003	0	Maintain a healthy lifestyle (generic)
2005	0	Build skills (generic)
2005	0	Maintain a healthy lifestyle (generic)
2008	0	Do activities
2016	0	Sleep, keep routine
2016	0	Keep taking meds
2041	0	Maintain healthy lifestyle
2041	0	Keep healthy sechedule
2041	0	Recognize you are doing good
2041	0	Keep it up
2063	0	Maintain a healthy lifestyle (generic)
2063	0	build skills (generic)
2063	0	Eat, exercise healthy
2063	0	Stay on top of school work
2065	0	Maintain a healthy lifestyle (generic)
2065	0	Build skills (generic)
2066	0	Maintain a healthy lifestyle (generic)
2066	0	Build skills (generic)
2086	0	Maintain a healthy lifestyle (generic)
2086	0	Build skills (generic)
2001	-1	Time to make appointment
2001	-1	Exercise
2003	-1	Talk to people
2003	-1	Listen to music
2003	-1	Do things that make you happy
2005	-1	Rember this is a normal fluctuation
2008	-1	Let self feel sad then move on because can't take it
2016	-1	Take meds
2016	-1	Get out and socialize
2041	-1	Take medications daily at same time
2041	-1	Make an effort to exercise or go for a walk
2063	-1	Mange family, social and school stressors
2063	-1	Practice mindfulness
2063	-1	Get out and do something
2063	-1	Be active
2065	-1	Mange triggers using lifestyle skills (generic)
2066	-1	Stay in contact with family and friends
2066	-1	Continue to follow routine
2066	-1	Mange triggers using lifestyle skills (generic)
2086	-1	Mange triggers using lifestyle skills (generic)
2086	-1	Review treatment plans
2001	-2	Use coping skills to fulfill obligations
2001	-2	Go to work
2003	-2	See therapist
2003	-2	Try not to sleep too much
2003	-2	Make time for an appointment
2005	-2	Use dial up skills
2005	-2	Accomplish an activity
2005	-2	Make sure to have meaningful daily contact
2008	-2	Listen to music
2008	-2	Relax
2008	-2	Spend time alone
2008	-2	Don't worry about world and future
2008	-2	Live day by day
2016	-2	Take meds
2016	-2	Don't over sleep
2016	-2	Call therapist, Call mom
2016	-2	Socialize, go to work and school
2041	-2	Take medications at the same time
2041	-2	Lifestyle skills, smarts
2041	-2	Use family supports
2063	-2	Be aware of the situation that made your feel this way
2063	-2	Watch show
2063	-2	Talk to family and friends
2065	-2	Mange symptoms using coping skills (generic)
2065	-2	Contact your supports (generic)
2065	-2	If not improving, contact psychiatrist (generic)
2066	-2	Talk with family and friends
2066	-2	Go for a walk
2066	-2	Find a therapist
2066	-2	Use mindfulness
2086	-2	Mange symptoms using coping skills (generic)
2086	-2	Contact your supports (generic)
2086	-2	If not improving, contact psychiatrist (generic)
2001	-3	Self care
2001	-3	Eat regularly
2003	-3	See therapist
2003	-3	Be aware, don't do anything stupid
2005	-3	Call psychiatrist
2005	-3	Try dial up skills
2005	-3	Do best to adhere to reular bed and meal times
2008	-3	Go to doctor
2008	-3	Go to hospital
2008	-3	Get supervision from family
2008	-3	Get support from family
2016	-3	Take meds
2016	-3	Call therapist
2016	-3	Don't over sleep
2016	-3	Go to mom's
2041	-3	Use all supports
2041	-3	Call family support
2063	-3	Talk to therapist
2063	-3	Be around other people
2065	-3	Work more closely with psychiatrist (generic)
2065	-3	If not improving, get more intensive treatment (generic)
2066	-3	Call psychiatrist
2066	-3	Call daughters
2066	-3	Monitor to see if it lasts two weeks
2066	-3	Walk, use mindfulness
2086	-3	Work more closely with psychiatrist (generic)
2086	-3	If not improving, get more intensive treatment (generic)
2086	-3	Involve supports in treatment
2001	-4	Call psychiatrist or 911 (generic)
2001	-4	Go to the nearest emergency room (generic)
2003	-4	Contact people you trust
2005	-4	Let someone else do above activities for me (meal time/Call psychiatrist)
2008	-4	See doctor immediatiately
2008	-4	Take medications
2008	-4	Talk to family
2008	-4	Take action before hospital
2016	-4	Call psychiatrist or 911 (generic)
2016	-4	Go to the nearest emergency room (generic)
2041	-4	Call psychiatrist or 911 (generic)
2041	-4	Go to the nearest emergency room (generic)
2063	-4	Call psychiatrist or 911 (generic)
2063	-4	Go to the nearest emergency room (generic)
2065	-4	Call psychiatrist or 911 (generic)
2065	-4	Go to the nearest emergency room (generic)
2066	-4	Call psychiatrist or 911 (generic)
2066	-4	Go to hospital
2086	-4	Let supports know
2086	-4	Call psychiatrist or 911 (generic)
2086	-4	Go to hospital

## Sheet: Generic RS Plan
Target	Plan
Sleep	Sleep about 7-9 hours a night.*
	If less than 4 hours sleep per night for 2 nights in a row, then call psychiatrist.
Medicine	Take medication daily.
	If miss 3-4 days in a row, then discuss with psychiatrist or supports.
Attend	Pay attention to your diet, exercise, and substance use.
	If not rating wellness +1 to -1, then do not use substances like alcohol.
	If sleeping poorly, then limit or stop caffeine use.
Routine	Go to bed 10:30pm - 12:00am. Get up 7:00am - 8:30 am.*
	If going to bed after window, then try setting an alarm an hour before.
Tranquil	Manage stress before it becomes prolonged.
	If financial stress, then examine expenses.
	If unable to decrease stress using lifestyle skills, then reach out to supports.
Social	Make sure to socialize at least twice per week.
	If socialization markedly increased or decreased, then review symptoms.
	If socialization markedly increased or decreased, check in with supports.
	Removed in later versions of pilot study to promote making personalized plan
	* Personalized times entered based on coach face-to-face interview

## Sheet: Generic MSS Plan 
Scale	Definition	Plan
+4 Severe Up	Poor judgement. Dangerous behaviors.	Call psychiatrist or 911.
	Not sleeping.	Go to the nearest emergency room.
	Hallucinations/delusions.
+3 Moderate Up	Many symptoms day to day.	Work more closely with psychiatrist.
	Manic episode probably happening.	If not improving, get more intensive treatment.
	Difficult to maintain activities/routine.
+2 Mild Up	Some ongoing symptoms or early warning signs.	Manage symptoms using coping skills.
	Manic episode may be coming.	Contact your supports.
	Can still maintain activities/routine.	If not improving, contact psychiatrist.
+1 Slight Up	Response recent/upcoming good event.	Manage triggers using lifestyle skills.
	Likely normal variation in wellness.
	Understandable and manageable.
0 Balanced	Neither up nor down.	Maintain a healthy lifestyle.
	Doing well.	Build skills.
-1 Slight Down	Response recent/upcoming bad event.	Manage triggers using lifestyle skills.
	Likely normal variation in wellness.
	Understandable and manageable.
-2 Mild Down	Some ongoing symptoms or early warning signs.	Manage symptoms using coping skills.
	Depressive episode may be coming.	Contact your supports.
	Can still maintain activities/routine.	If not improving, contact psychiatrist.
-3 Moderate Down	Many symptoms day to day.	Work more closely with psychiatrist.
	Depressive episode probably happening.	If not improving, get more intensive treatment.
	Difficult to maintain activities/routine.
-4 Severe Down	Serious ideas about suicide.	Call psychiatrist or 911.
	Immobilized.	Go to the nearest emergency room.
	Dangerous behaviors. Disrupted sleep.
	Hallucinations/delusions.
