# Supplementary material for: A Smartphone-Based Self-management Intervention for Bipolar Disorder (LiveWell): User-Centered Development Approach
Source: JMIR Ment Health. 2021 Apr 12;8(4):e20424. doi: 10.2196/20424 (PMC8076988; doi:10.2196/20424)
Supplement: Multimedia Appendix 9 [file mental_v8i4e20424_app9.xlsx]

## Sheet: Usability Questionnaire
Sections	UsabilityType	Questions	Number of Participants							Percent of Participants		Notes
			Stongly Disagree	Disagree	Somewhat Disagree	Neither Agree or Disagree	Somewhat Agree	Agree	Strongly Agree	Disagree & Strongly Disagree	Agree & Strongly Agree
Overall	Ease of Learning	Terminology used in this application is clear.	0	0	0	1	0	6	4	0	91
Overall	Ease of Use	I was able to complete my tasks in a reasonable amount of time.	0	0	0	0	1	2	8	0	91
Overall	Usefulness	The content of the application met my expectations.	0	1	0	1	1	6	2	9	73
Overall	Ease of Use	Overall the application is easy to use.	1	0	0	0	3	5	2	9	64
Overall	Interface Quality	Individual pages are well designed.	1	1	2	1	0	4	2	18	55
Overall	Interface Quality	The application is visually appealing.	1	1	0	1	3	3	2	18	45
Overall	Satisfaction	I would be likely to use this application in the future.	0	0	0	3	3	1	4	0	45
Overall	Ease of Use	It was easy to move from one page to another.	1	0	2	0	4	3	1	9	36
Overall	Ease of Learning	The overall organization of the application is easy to understand.	1	1	1	3	2	2	1	18	27
Foundations	Ease of Learning	I found the lessons easy to understand.	0	0	0	0	0	3	8	0	100
Foundations	Ease of Use	The lessons were about the right length.	0	0	0	1	1	5	4	0	82
Foundations	Usefulness	I found the lessons relevant to me.	0	0	1	0	2	3	5	0	73
Foundations	Usefulness	I found the lessons interesting.	0	0	1	2	2	2	4	0	55
Foundations	Usefulness	I was motivated to make a change after reading the lessons.	0	0	0	1	4	1	5	0	55
Foundations	Usefulness	I learned something new from the lessons.	0	1	0	1	4	3	2	9	45
Toolbox	Ease of Learning	I looked over most of the skills in the Toolbox section of the application.	0	0	0	2	2	2	5	0	64
Toolbox	Ease of Learning	I found the Toolbox easy to understand.	0	0	1	0	4	4	2	0	55
Toolbox	Usefulness	I found the Toolbox relevant to me.	0	0	1	1	4	3	2	0	45
Toolbox	Usefulness	I was motivated to make a change by using the Toolbox.	0	0	0	4	2	2	3	0	45
Toolbox	Usefulness	I found skills that I practiced routinely.	0	1	0	4	1	4	1	9	45
Toolbox	Usefulness	I found the Toolbox interesting.	0	0	0	3	4	3	1	0	36
Toolbox	Usefulness	I learned something new from the Toolbox.	0	0	1	1	5	2	2	0	36
Wellness Plan	Usefulness	I found the Wellness Plan relevant to me.	0	0	0	1	0	3	7	0	91
Wellness Plan	Ease of Learning	I found the Wellness Plan easy to understand.	0	0	0	1	1	4	5	0	82
Wellness Plan	Usefulness	I liked being able to personalize the Wellness Plan.	0	0	0	0	2	1	8	0	82
Wellness Plan	Usefulness	I learned something new from using the Wellness Plan.	0	0	0	1	2	4	4	0	73
Wellness Plan	Usefulness	Having and using my personal Wellness Plan was useful for me.	0	0	0	2	1	3	5	0	73
Wellness Plan	Usefulness	I found the Wellness Plan interesting.	0	0	1	1	2	4	3	0	64
Wellness Plan	Usefulness	I was motivated to make a change after completing the Wellness Plan.	0	0	0	2	3	2	4	0	55
Wellness Plan	Usefulness	I actively used the ideas and plans that I developed for managing symptoms in the Awareness & Action section of the Wellness Plan.	0	0	0	3	2	3	3	0	55
Wellness Plan	Usefulness	I used the Wellness Plan before personalizing it.	0	2	1	3	0	4	1	18	45
Wellness Plan	Usefulness	I actively used the ideas and plans that I developed for lifestyle skills (SMARTS) in the Reduce Risk section of the Wellness Plan.	0	1	1	2	4	1	2	9	27
Daily Check In	Ease of Learning	I found the Daily Check In easy to use.	0	0	0	0	0	4	7	0	100
Daily Check In	Usefulness	Using the Daily Check In made me more aware of how much I was sleeping.	0	0	0	0	1	2	8	0	91
Daily Check In	Usefulness	Using the Daily Check In made me more aware of symptoms and early warning signs.	0	1	0	0	1	4	5	9	82
Daily Check In	Usefulness	I found using the Daily Check In helpful.	0	0	0	1	2	3	5	0	73
Daily Check In	Usefulness	Using the Daily Check In made me more aware of my medication use.	0	2	0	0	2	2	5	18	64
Daily Check In	Usefulness	Using the Daily Check In made me more aware of my routine.	0	0	0	1	4	0	6	0	55
Daily Review	Ease of Learning	I found the Daily Review easy to understand.	0	0	0	0	0	5	6	0	100
Daily Review	Usefulness	I found the Daily Review relevant to me.	0	0	0	1	3	5	2	0	64
Daily Review	Usefulness	I found the Daily Review interesting.	0	0	1	3	1	4	2	0	55
Daily Review	Usefulness	I was motivated to make a change after completing the Daily Review.	0	1	1	2	1	3	3	9	55
Daily Review	Usefulness	I often followed up and practiced skills suggested in the Daily Review.	0	1	2	2	0	3	3	9	55
Daily Review	Usefulness	I learned something new from the Daily Review.	0	0	2	1	3	3	2	0	45
Weekly Check In	Ease of Learning	I found the Weekly Survey easy to understand.	0	0	0	1	0	5	5	0	91	The application also included a weekly check which consisted of the Patient Health Questionnaire 8 and the Altman Self-Rating Mania Scale as well as lists of common early warning signs of depression and mania (present yes/no).
Weekly Check In	Usefulness	The Weekly Survey was relevant to me.	0	0	0	0	2	4	5	0	82
Weekly Check In	Usefulness	Using the Weekly Survey made me more aware of how I was doing.	0	0	0	0	2	6	3	0	82
Weekly Check In	Ease of Use	Taking the Weekly Survey on Sunday worked well with my schedule.	0	0	0	2	0	3	6	0	82
Weekly Check In	Usefulness	Taking the Weekly Survey was useful.	0	0	0	0	3	5	3	0	73
Weekly Check In	Usefulness	Using the Weekly Survey motivated me to make changes.	0	0	2	2	2	4	1	0	45
Weekly Check In	Ease of Use	I had difficulty remembering or reflecting on if I had symptoms and what symptoms I experienced in the past week.	1	3	1	0	3	1	2	36	27	Reverse coded
Coach	Usefulness	I found the coach supportive.	0	0	0	1	0	3	7	0	91
Coach	Usefulness	I found the coach calls useful.	0	0	1	0	0	4	6	0	91
Coach	Ease of Use	The coach calls were an appropriate length.	0	0	1	0	0	4	6	0	91
Coach	Ease of Use	I was able to schedule the coach calls at times that were convenient for me.	0	0	0	0	1	2	8	0	91
Coach	Usefulness	I got more out of the application by working with the coach.	0	0	0	0	2	2	7	0	82
Coach	Usefulness	I found the coach's role beneficial to my use of the application.	0	0	0	1	1	2	7	0	82
Coach	Usefulness	Having the coach calls motivated me to read the lessons.	0	0	1	1	1	0	8	0	73
Coach	Usefulness	I was motivated to make a change after phone calls with the coach.	0	0	0	1	2	2	6	0	73
Coach	Usefulness	Having the coach calls motivated me to read and practice skills.	0	0	1	0	3	2	5	0	64
Psychiatrist	Privacy	I was comfortable with my psychiatrist having access to the data collected by the application.	1	0	0	4	0	2	4	9	55
Psychiatrist	Usefulness	Using LiveWell helped me communicate with my psychiatrist about how I was doing.	2	1	0	3	2	2	1	27	27
Psychiatrist	Usefulness	Using LiveWell led me to make changes in how I worked with my psychiatrist.	2	0	0	7	0	1	1	18	18
Technical	Usefulness	I found the reminders useful.	1	0	2	2	1	3	2	9	45
Technical	Usefulness	Once I completed my daily LiveWell activities the reminders stopped appearing.	1	2	2	1	1	3	1	27	36
Technical	Satisfaction	I found the reminders irritating.	3	2	1	1	1	1	2	45	27
Technical	Usefulness	The reminders came on schedule as I programmed them to.	2	2	2	1	2	2	0	36	18
Technical	Usefulness	I relied on the reminders to complete my daily LiveWell activities.	2	1	2	3	1	1	1	27	18
Technical	Ease of Use	I wore the watch 24/7 as suggested.	0	1	0	0	2	3	5	9	73
Technical	Satisfaction	I enjoyed using the study equipment.	0	0	1	3	1	3	3	0	55
Technical	Ease of Use	I found the study equipment easy to use.	0	0	1	0	5	3	2	0	45
Technical	Ease of Use	The watch was comfortable to wear all day.	1	2	1	2	1	2	2	27	36	Users were provided with a Pebble watch which was used to collect actimetry data.
Technical	Ease of Use	I used the study phone as I would my primary phone.	0	5	1	1	2	1	1	45	18	Because only an Android application was available users with iPhones were provided with an Android smartphone and asked to use as their primary phone.
Technical	Ease of Use	The battery life of the phone was adequate.	4	2	1	3	0	1	0	55	9
Technical	Privacy	I was concerned about my privacy while using the study equipment.	3	2	0	4	2	0	0	45	0	Reverse coded
Technical	Ease of Use	I felt the study team was helpful and responsive to my technical issues.	0	0	0	0	2	4	5	0	82
Technical	Ease of Use	I was able to problem solve technical issues that came up on my own.	0	0	4	3	0	4	0	0	36
Technical	Ease of Use	I experienced technical issues that impeded my use of the application or study equipment.	0	0	1	2	5	1	2	0	27

## Sheet: Color Code
Key
Color	Threshold
Green	≥ 8/11 (73%) Agree or Strongly Agree
Red	≥ 3/11 (27%) Disagree or Strongly Disagree
