# Supplementary material for: A Smartphone-Based Self-management Intervention for Bipolar Disorder (LiveWell): User-Centered Development Approach
Source: JMIR Ment Health. 2021 Apr 12;8(4):e20424. doi: 10.2196/20424 (PMC8076988; doi:10.2196/20424)
Supplement: Multimedia Appendix 10 [file mental_v8i4e20424_app10.xlsx]

## Sheet: AplicationCounts
Theme	RS	PC	EC	SubTheme	RS	PC	EC
Suggestions	10	11	92	Data viewing	10	10	33		The 433 final excerpts (39±12 per transcript, mean±sd) each had 1-5 codes (314 coded 1x, 84 coded 2x, 23 coded 3x, 10 coded 4x, 2 coded 5x). A total of 287 application usability codes were identified. To account for users who discussed a coded element frequently, a ranking score was assigned at each level of coding (e.g., theme, subtheme) to provide a metric of how often users discussed a given c…
				Monitoring	7.5	8	20
				Navigation	7	7	19
				Personalized	5.8	6	14
				Interactive	3	4	4
				Knowledge	1.7	2	2
Technical	9.6	11	82	Reminders	10	11	30
				Watch	6.9	8	16
				Battery life	6.8	9	14
				Code problem	6.5	7	16
				Not iPhone compatible	2.7	3	4
				Refresh	1.7	2	2
Barriers	8.5	11	57	Navigation	8	9	21
				Repetitive	7.6	8	21
				Schedule difficult	3.2	3	6
				Website	2.7	3	4
				Privacy	2.4	3	3
				Not enough time	1.7	2	2
Ease of Use	6	9	24	Therapist in your phone	4.5	5	9
				Quick and easy	4.3	5	8
				Time ok	2.4	3	3
				Schedule ok	1.7	2	2
				Team	1.3	1	2
Useful	5.4	7	23	Personalized	6.7	7	17
				Navigation coach helped	4.1	6	6
Ease of Learning	3.5	5	9	Straightforward	2.9	3	5
				Difficult	2.3	2	4

## Sheet: ApplicationDefinitions
Theme Name	Subtheme Name	Definitions
Useful	Personalized Plan	Liked being able to generally personalize the Wellness Plan - Awareness & Action
	Personalized Anchors	Liked coming up with detailed anchors for each level of Wellness Scale
	Personalized Skills	Liked that the Wellness Plan was personalized to their own illness experience
	Navigation - Coach Helped	Coach helped resolve/relieve navigation challenges
Ease of Use	Quick & Easy	Acknowledgement that application was wasy to use and not time consuming
	Therapist in Your Phone	Mention of application being like "a therapist in their phone"
	Schedule OK	Participant content with scheduling of coach calls/application use
	Time OK	Participant content with amount of time it took for coach calls/application use
	Team	More convenient to have numbers and information about team in phone book than application Resources - My Team
Ease of Learning	Straightforward	Discussion about how application language and content was direct and easy to understand
	Difficult - Skill Names	Discussion of challenges with terminology used in "My Skills"
	Difficult - Anchors & Definitions	Discussion of challenges with terminology used in "Anchors" as well as in some of the definitions used throughout application
Barriers	Navigation	Challenges with navigation overall
	Navigation - Toolbox	Challenges with navigation in toolbox
	Navigation - Anchors	Challenges with navigation to view anchors participants set up with coach
	Navigation - Reduce Risk	Challenges with navigation to review reduce risk suggestions
	Navigation - Coach Helped	Coach helped resolve/relieve navigation challenges
	Website	Challenges associated with accessing participant data on secure web server
	Repetitive	Discussion of discontinued use due to perceived repetition of content on application (or content repetitive to info they receive in outpatient care)
	Privacy	Concerns about privacy/security using the application/offering data
	Schedule Difficult	Participant had difficulty with scheduling of coach calls/application use
	Time Not Enough	Participant discussed challenges with amount of time it took for coach calls/application use
Suggested Changes	Navigation	Suggestions about how to improve navigation overall in the application
	Navigation - Anchors	Suggestions about how to improve the anchoring process/allow for further personalization of anchors
	Navigation - Icons	Suggestions about the use of buttons "icons" throughout application
	Navigation - Links	Suggestions about the use of links to connect participants with pages and online dashboard
	Data Viewing	Suggestions about how to enhance/simplify how participant data is displayed
	Knowledge	Suggestions about additions to make to psychoeducational information offered in interventions
	Personalized	Suggestions to include more opportunities to personalize intervention content
	Monitoring - Alcohol	Suggestions about the inclusion of additional behavioral targets - alcohol use
	Monitoring - Diet & Exercise	Suggestions about the inclusion of additional behavioral targets - diet & exercise
	Monitoring - Additional Details	Suggestions to add more detail to information already offered on application
	Monitoring - Weekly Survey	Suggestions of additions/subtractions to questions asked on application
	Interactive - Multimedia	Suggestions to add multimedia (e.g., images, video, animation) to the application
	Interactive - Color Scheme	Suggestions to change the colors on application pages
Technical Limitations	Reminders	Discussion of problems with daily/weekly reminders to use intervention
	Battery Life	Discussion of problems associated with phone battery life
	Phone	Discussion of problems related to general use of the phone
	Watch	Discussion of problems related to general use of the watch
	Code Problem - Expert System	Discussion of problems caused by code error in the application's expert system that predicts clinic status
	Code Problem - Updating	Discussion of problems caused by code error in the application's ability to update information according to participants' responses
	Code Problem - Operating System	Discussion of problems caused by code error in the application's operating system
	Refresh	Discussion of problems related to correct loading of application pages

## Sheet: ApplicationCodes
Excerpt	Theme	SubTheme	App Section	LWID	Strt	Stop	CodedX
Moderator: [Introduction] Can you tell me about your overall experience using the application?Participant:Overall it was pretty easy to use. There were some glitches like it was asking to update the day so I put in my daily update and it immediately asked me to update again.Moderator: Okay so the prompts didn’t work.Participant:Sometimes I would get prompted like 3 times for no reason.Moderator: …	Technical Limitations	Reminders	Reminders	2001	5	17	1
Moderator: Anything you didn’t like or didn’t find useful about using the application?Participant:No not really. Just the excessive prompts.	Technical Limitations	Reminders	Reminders	2001	31	33	1
Moderator: If you could change anything about the application what might you wanna change?Participant:Probably change the color scheme a bit.Moderator: Why?Participant:It’s kind of flat and difficult to see the text. I’d probably go for something more simple, just like black and white.Moderator: Okay so it’s a little hard to see the text.Participant:Yeah.	Suggested Changes	Interactive - Color Scheme	App Overall	2001	35	47	1
Moderator: How about anything you felt like was missing? Or that you’d like to have in there?Participant:No it was pretty nice.Moderator: Do you think for each lesson there should be more detail about which skills to practice? Or work on?Participant:Yeah that could be helpful.	Suggested Changes	Navigation - Links	Foundations	2001	74	81	1
Moderator: What did you think about the skills? Did you use them at all? Or just read them through?Participant: I just read through them. I didn’t actually use them.Moderator: Do you feel like some of them would be useful to practice?Participant:I guess I didn’t really understand what dialing up or dialing down meant.Moderator: Okay. What do you think they meant?Participant:Well, I mean I guess t…	Ease of Learning	Difficult - Skill Names	Foundations	2001	96	108	1
Participant: I really mostly used [LiveWell] to check in. Moderator: Did you find them pretty clear or was there anything confusing about them that you didn’t follow? The skills. Participant: They were pretty clear.	Ease of Learning	Difficult - Skill Names	Foundations	2001	123	128	1
Moderator: Anything we could do that you kind of didn’t like about the daily check in? Or that was problematic?Participant: Um, just the excessive number of prompts.Moderator: Yes, the prompts. We are actively working on fixing that. I apologize for it not working. Um, anything that you’d want us to change about the daily check in to make it more useful? Other than the prompts which I understand …	Technical Limitations	Reminders	Reminders	2001	172	182	1
Moderator: Okay. What was your experience with the daily review? With the information that came up after checking in.Participant: Um, I didn’t look at it most days.Moderator: Why was that?Participant: Because the information, I had trouble understanding how it was sourced and then when I found out how it was sourced it didn’t seem all that useful to me. Like I didn’t understand that consistency w…	Suggested Changes	Data Viewing	Daily Review	2001	194	214	1
Moderator: And what about the following pages? Did you ever read through those? Or you just didn’t find them to be on target?Participant: I just found them to be a review of information elsewhere in the app.Moderator: Did they tend to be kind of like the correct things though? Did you get feedback about sleep and routine, you know, was it kind of in the right area?Participant: Yeah it was in the …	Barriers	Repetitive	Daily Review	2001	227	239	1
Moderator: Do you think there’s anything we can do to make it more relevant kind of in the moment? There’s not tons of new information you could include but maybe do something to make it more relevant to you in the moment? Anything in particular that would help with that that you can think of?Participant: Um, no. Honestly I’m drawing a blank.Moderator: So, I guess the way I’d think about it is ma…	Barriers	Repetitive	Daily Review	2001	241	255	1
What about taking those weekly surveys? How was that?Participant:Those were fine. Weren’t too bad. I don’t have much problem with mania or my pills. It didn’t really have much to say on the mania side. On the depressed I definitely punched stuff in.Moderator:Anything you liked or didn’t like about using the weekly survey?Participant:No, it was very clear. It was short, not too long. Good length.M…	Ease of Use	Quick & Easy	Weekly Check-In	2001	255	273	2
What about taking those weekly surveys? How was that?Participant:Those were fine. Weren’t too bad. I don’t have much problem with mania or my pills. It didn’t really have much to say on the mania side. On the depressed I definitely punched stuff in.Moderator:Anything you liked or didn’t like about using the weekly survey?Participant:No, it was very clear. It was short, not too long. Good length.M…	Suggested Changes	Data Viewing	Weekly Check-In	2001	255	273	2
Moderator:Okay. So we’ve already talked a little about the prompts. Sounds like they’re a real problem right? Participant:Yeah.Moderator:And I don’t know that I need to get much feedback about that. I know they’re a problem. Do you feel like the prompts are necessary? Is it useful to have them if they’re working?Participant:The prompts are 100% necessary. [Says something else but very quiet] They…	Technical Limitations	Reminders	Reminders	2001	275	287	2
Moderator: Do you feel like the prompts are necessary? Is it useful to have them if they’re working?Participant:The prompts are 100% necessary. [Says something else but very quiet] They’re really necessary. Being able to change the time is good. It’s just that there is way too many of them and they prompt you at the previous time plus the new time, and if you don’t answer they’ll prompt you again…	Technical Limitations	Reminders	Reminders	2001	281	287	2
Moderator:Do you look at the notifications in the tray? You know those little things that come up when you have to do stuff?Participant: Yeah I look at the notifications. I didn’t get any notifications in purple robot until recently when someone turned those on, and those notifications weren’t really related to Livewell.Moderator:No, they’re technical. We’re going to have to be able to turn those…	Technical Limitations	Reminders	Reminders	2001	295	308	1
Moderator: Anything you found that was difficult or not useful with working with the coach?Participant:No, it was pretty straight forward.Moderator:Anything you would wanna have different about working with a coach with the application? That you might wanna change? Participant:No.	Ease of Use	Time OK	Coaching	2001	335	343	1
Moderator:That is pretty much the idea. Just in terms of using the study equipment, you used your own phone and I know the battery was an issue. Can you tell me how you were typically using the watch and phone? You carry it around with you every day?Participant:Yeah I carry the phone and watch around every day. Moderator:Any problems with that?Participant:No, the battery life on the watch isn’t t…	Technical Limitations	Battery Life	Phone	2001	457	488	2
Moderator:Okay we’ll continue to work on that. Is there anything you wish you had to make it easier during the study? Like extra chargers, car chargers, anything that might help?Participant:Um, a car charger might have been helpful. But I don’t spend that much time in my car. I don’t know, I can’t plug my phone in at work. I don’t know, I would unplug the phone right when I left the house in the …	Technical Limitations	Battery Life	Phone	2001	474	479	2
Moderator:What was kind of your overall experience with using the application this time? Participant: Eh it was alright there were a few hiccups here and there but for the most part it was okayModerator: What were the hiccups? Participant: Well the – one thing I noticed about the weekly check in is it’s not set I feel like it’s supposed to be every Sunday but it’s actually not set for every Sunda…	Technical Limitations	Reminders	Weekly Check-In	2003	5	24	1
Moderator: Anything else? That you noticed?Participant: Umm . . . the reminder times – like say sometimes I can’t complete the daily until later in the day – so you know it pops up can you complete your daily check in, hit yes, brings you to the application and I start filling it out, and then it pops up again, can you complete the daily check in. And then it keeps popping up until it goes throug…	Technical Limitations	Reminders	Reminders	2003	25	36	1
Moderator: Okay. Anything in particular you can think of that you’d want to be different? Participant: Uh. . . Moderator: Or you think would be useful to you to have in an application for bipolar? Participant: Maybe a little more, I think just like a little more customizability in terms of I knew just on basics like the weekly check in being able to set a date instead of it having to be every Sun…	Barriers	Schedule Difficult	Weekly Check-In	2003	70	87	2
Moderator: Okay. Anything in particular you can think of that you’d want to be different? Participant: Uh. . . Moderator: Or you think would be useful to you to have in an application for bipolar? Participant: Maybe a little more, I think just like a little more customizability in terms of I knew just on basics like the weekly check in being able to set a date instead of it having to be every Sun…	Suggested Changes	Personalized	Weekly Check-In	2003	70	87	2
Moderator: In terms of kind of the foundations, which are kind of those lessons you went through, with uh Claire, what did you think about those? You thought overall they weren’t that interesting? Participant: I – to be honest I didn’t really use them that much. Moderator: Uh huh. What about them didn’t you use? You kind of just read them but didn’t think they were new? Or you just didn’t read th…	Barriers	Time Not Enough	Foundations	2003	90	123	1
Moderator:Do you think there’s anything we can do to make uh that kind of information more useful? In terms of like if, you know, looking at them? Participant:Um. I like the idea of the daily review cause I think that kinda helps integrate it into a little more. The one problem I noticed is if, say for you know me personally I recently stopped taking my medication, so when I do my daily check in …	Barriers	Repetitive	Daily Review	2003	125	157	1
Moderator:But you like the idea of – [tripped on own words] what do you like about in terms of the idea? Participant:You know just getting feedback on how you’re doing. Yup. Things you could improve. Moderator:On how you’re doing? Participant:Yup. Things you could improve. Moderator:But you want it to not just get it stuck. Participant:Just get stuck on that one thing yeah.Moderator:ON that one t…	Barriers	Repetitive	Daily Review	2003	159	183	2
Moderator: Did you get the pop up to call your psychiatrist? Does that red pop up should have had your psychiatrists number on it. Participant:No. I don’t think - Moderator:Like let’s see – Participant:I don’t think I’ve ever gotten that. Moderator:[talking to self, looking at the application] Participant:No, like I said. I had the weekly because I missed a couple of days. Moderator:Yeah. Do you …	Barriers	Repetitive	Weekly Check-In	2003	175	199	2
Moderator:Did you use these early warning signs check ins at all? Participant:A little bit yeah. The thing that was kind of weird is that like it gives you like the depression one the mania one if it’s more obvious that you’re going through depressive state it’s kind of weird that it gives you the checklist for the mania state afterwards Moderator:For the mania afterwards? Participant:Cause that’…	Suggested Changes	Monitoring - Weekly Survey	Weekly Check-In	2003	201	217	1
Moderator: So, but you like kind of getting the immediate feedback from the daily review? That was more interesting to you than kind of uh looking at the lessons? Participant:Yeah. Moderator:And did you get time to actually go through the daily review? Did you read it through? Or once you started getting . . . you kind of stopped? Participant:I read the medic one and the uh. And the uh. Not the m…	Barriers	Repetitive	Daily Review	2003	216	257	1
Moderator:That was one of the things to try to like let people, you know, if you’re getting feedback on something but you don’t feel like it’s really pertinent then you can actually check something else out instead. But, I hear what you’re saying in terms of changing that up. What about the skills section? Did you use that at all? Did you look at those? Participant:Maybe just a little bit but not…	Barriers	Navigation	Toolbox	2003	254	307	1
Moderator:Okay. What about, um, kind of the wellness plan? What was your overall experience with the wellness plan? Participant:Hmm. [mumbles, changing dosage of medication on application] Moderator:What parts of it did you use? You said you used some of it? Participant:I do remember looking this over and seeing where I could get that [mumbles] I did fill out this side a little bit but [looking t…	Barriers	Navigation	Wellness Plan - Overall	2003	355	366	1
Moderator:Okay. And when were you typically doing it? Did you have a set time you check in or? Participant:Um. I usually tried to do it in the morning if I can’t then I just do it after work. 'Moderator:And was there any problems getting it done or any kind of glitches with it? Or did it work pretty well? Participant:Uhm. For the most part it worked well. I mean the phone batter is a bit short so…	Ease of Use	Time OK	Daily Check-In	2003	477	495	2
Moderator:And was there any problems getting it done or any kind of glitches with it? Or did it work pretty well? Participant:Uhm. For the most part it worked well. I mean the phone batter is a bit short so sometimes the phone wasn’t on so that was a bit a problem but other than that. Moderator:Uhm. Anything you think we should change about the daily check or that would make it more useful to you…	Technical Limitations	Battery Life	Phone	2003	482	495	2
Moderator:Okay. So we talked a little bit about the daily review. It sounds like it came up too much medication for you. Participant:Yeah. Moderator:But you’d be interested in it doing more different things? Participant:Yeah. Moderator:Okay. Anything else about that? Participant:Not really.	Barriers	Repetitive	Daily Review	2003	497	508	1
Moderator:Okay. Uh then the weekly surveys, they were coming up maybe not when you wanted them, so you’d like to be able to have them choose when you want them to come up? Participant:Yeah like I said if you missed a daily check in then it wouldn’t come up on Sunday it would come up on the next day. Moderator:So it delayed. Okay. We’ll check that out.	Technical Limitations	Reminders	Weekly Check-In	2003	510	517	1
Moderator: Um anything else about the weekly survey? Were they helpful at all or just kind of a drag or? Participant:Um I mean the were alright. They were a little repetitive. It was kind of – Moderator: A little repetitive? Did you, did they, did you find yourself reflecting at all on how the week went? At all when you did them? Participant:Not really.	Barriers	Repetitive	Weekly Check-In	2003	517	525	1
Moderator:Yeah. Okay. Uh. And then the reminders it sounds like they had some problems.Participant:Yeah Moderator:They weren’t working right. We know that. We’re working on it. Do you feel like they’d be helpful if they worked right?Participant:I guess if they did work right they’d be nice.	Technical Limitations	Reminders	Reminders	2003	531	538	1
Moderator:Anything you’d change about having a coach involved? That would make it more useful? Participant:Not really. I guess the only difficult part was figuring out scheduling, but that was due to my job so. Moderator:Okay. It’s always an issue though. People are busy. It’s hard to set times. Is it okay doing it over the phone? Participant:Yeah.	Barriers	Schedule Difficult	Coaching	2003	563	572	1
Moderator:Those are pretty much some of the key things. Um. So in terms of the equipment, you had some issues with the battery. How was the watch? Did you have problems with that? Participant: The watch was much better. I didn’t have too many problems. I know the watch at one point randomly disconnected but other than that it was fine. Moderator:It was okay? Participant:Yeah. Moderator:You’re oka…	Technical Limitations	Watch	Watch	2003	721	743	1
Moderator: Alright. Any concerns about privacy while you were using this? Participant:Um, I mean a little bit but – Moderator: What were you – what in particular? Participant: Um. I’m not really a massive fan of any kind of tracking. Moderator:So kind of the GPS or was it just the tracking in general? Participant:Yeah. I think GPS but just tracking in general. Moderator:Okay. [wrap up, return of …	Barriers	Privacy	Phone	2003	745	755	1
Moderator: Okay. Um, what did you, you know, kind of like or find useful? Participant: The application itself was fairly easy to use. Um, I had some confusion on occasions switching back and forth between pages, um, but other than that it was pretty straightforward. Um, the application sent me to the pages that I need to go to when I enter things Moderator: Do you remember where you had problems …	Barriers	Navigation - Reduce Risk	Wellness Plan - Reduce Risk	2005	16	39	1
Moderator: Did you use those at all? Participant: I did use the instructions. Um. There were some technological difficulties getting some of my personalized details populated into the phone. Um it seemed to be just yeah. Beta testing I don’t think it was anything intrinsic to the app, but I think it was just you were in there working on stuff.	Technical Limitations	Code Problem - Updating	App Overall	2005	52	57	1
Moderator: How about anything you’d want to change? Or you’d like to see be different? Participant: I think I’d like to see things getting to the personalized anchors, etc., um from either your daily or your weekly check ins. Again, I kind of had to back into it from um that front main menu, um, and so it was easier to kind of just have that pause and scratch my head like wait where was I going a…	Suggested Changes	Navigation - Anchors	Wellness Plan - A&A	2005	59	74	1
Participant: I would really enjoy seeing those charts. I think it would’ve been useful. Moderator: Charts. What kind of charts? Participant: Um. Just the um like the daily tracking of how my mood is going, tracking so you can tell how your sleep is going um for something like medication where I was pretty able to be consistent, you know like okay this makes sense I can kind of rest knowing that I…	Suggested Changes	Data Viewing	Daily Review	2005	86	106	4
Moderator: Anything that you know you think was kind of missing or wanted to learn more about? Participant: I don’t see here, um, anything missing. Um. I think maybe with the lifestyle skills it would have been helpful for , it would have been helpful to have some tips about talking to friends and family about some of this stuff. And again, for the most part I’m lucky my friends and family are su…	Useful	Personalized Skills	Wellness Plan - Resources	2005	150	167	2
Moderator:And what about like – do you feel like kind of within the lessons there was enough details about like what skills to practice? Participant:Yes. Moderator:There was? Participant:Yeah, I felt that there was enough. Moderator:There was enough. And do you feel like um there were enough kind of tools to practice the skills? Participant:Um for the first month yes. As we kind of got into the s…	Suggested Changes	Personalized	Daily Review	2005	169	194	2
Participant: The other thing that I think would’ve been helpful is to have um like a button to push on your daily review um indicating that something out of the ordinary happened so um you know for example maybe that day I slept 12 hours but I was sick. Um, so there’s like, you know, obviously those disruptions are important to manage but um it’s one thing to be sleeping for 12 hours just because…	Suggested Changes	Personalized	Daily Check-In	2005	197	208	1
Moderator:Mmm okay. Then the skills it sounds like you used those. Um, what was kind of the overall experience with it? Participant:I’d say overall experience was pretty positive. Um, again it was pretty clear from what was going on where I should go picking up skills. Um, that made sense. And I would say that the skills that were there were appropriate for the thing that was going on so um.	Ease of Learning	Straightforward	Toolbox	2005	210	216	1
Moderator:You think there’s anything that would be helpful or kind of that you might want to change about the skills or something where you can identify like if you’re struggling getting more extended or more options would be one thing? Participant:That would be one thing. Ah let’s see here. Moderator:It kind of seems like you did pretty well in selecting kind of figuring out which skills you wan…	Suggested Changes	Monitoring - Diet & Exercise	Wellness Plan - Reduce Risk	2005	234	255	2
Moderator:Okay. Yeah anything you might want to change about the skills or that you think should be different? Participant:um the touch screen was a little odd for selecting skills. Um if you just tap on the box – oh now that’s working a lot better – um so when I first started working with the app, um to select a skills I had to tap all the way to the right of the little down arrow. Moderator:Doe…	Technical Limitations	Code Problem - Operating System	Toolbox	2005	257	268	1
Moderator:Okay. So what was kind of your overall experience with the wellness plan? Participant:Um, the wellness plan was one of those things that was really useful. Um, I like that it was personalized um I like that there were specific um things that I could do for reducing risk. Um, I liked the plan, specific anchors, definitions were good.	Useful	Personalized Plan	Wellness Plan - Overall	2005	300	304	1
Participant: Um the stuff for my team was a little bit I don’t know I have all of this stuff programmed into my regular smartphone so it was a little bit less um salient for me.	Ease of Use	Team	Wellness Plan - Resources	2005	305	306	1
Moderator:Should we have maybe emphasized less actually – should we emphasize less actually putting them there and more the process of building the team and identifying people – I mean putting them there is partly -- Participant:Yes, yes. Again, if this were on my regular smartphone I probably would preprogram those in. Since this isn’t my regular smartphone if I were to go make a call I would ju…	Ease of Use	Team	Wellness Plan - Resources	2005	309	317	1
Participant:Again the charts would’ve been nice to have. When I saw my schedule, so what came up were the check ins and assessments um which makes sense because this is a research application. If I were using this as like a personal management application I would want my schedule to be something like you’re getting up at this time, you’re having breakfast at this time, you’re having lunch at this…	Suggested Changes	Personalized	Wellness Plan - Reduce Risk	2005	330	380	1
Moderator: What do you think about [my resources]? The one thing that was too buried. Did you kind of feel like it was buried from the front page? Or it was hard to get to from the daily review? Participant:Um let’s see here [going through app]. It made sense if you were just going from the main menu but if you were going in through your weekly check in or your daily check in – this one I just ga…	Barriers	Navigation	Wellness Plan - A&A	2005	381	404	1
Moderator:Anything you’d like to see different about the app – the just the my resources in general? Participant:Um for the my skills -- Moderator:There was the my chart obviously – Participant:Yeah. Um it might be somewhat, it might be helpful to have some way to sort the skills. You know I’ve got a page of them here. If I were ever using this longer term I could see that getting unwieldy very q…	Suggested Changes	Navigation	Wellness Plan - Resources	2005	431	468	1
Moderator:Yeah. So did you use the self-assessment at all? Participant:[trying to find it on application] Yeah not so much. So looking at something like the quality of life survey, like I would’ve expected that was going to give me a questionnaire um so it might have been maybe more accurately called quality of life instructions or foundations or something like that that made it clear that this i…	Barriers	Navigation	Toolbox	2005	477	484	1
Participant: Um looking at this now I’m thinking it might have been helpful you know how we kind of like have to go through the foundations? Like that you have to go through the prepare and plan and you have to go through some of the self-assessment stuff. And again, some of that kind of came out of the coaching calls and the wellness plan itself so I got the information. Moderator:Right but mayb…	Suggested Changes	Navigation - Links	Foundations	2005	484	495	1
Moderator:Mhm and was that did you ever refer to the awareness in action section around that? Or how did you use that section? Participant:So I did use it. Um you know if I had a number of days of slide ups - - couple of days of mild ups okay you know stuff is getting a little revved up here that’s probably something you need to address check in with my partner, check in with my best friend. Um, …	Suggested Changes	Data Viewing	Wellness Plan - A&A	2005	538	562	4
Moderator:Anything you kind of liked or found useful or found challenging or found unclear about this kind of awareness and actions section of the wellness plan? Participant:There was really nothing that – I mean this was one of the clearer parts um in an app that was already pretty clear so tell your programmer he did a good job.	Ease of Learning	Straightforward	Wellness Plan - A&A	2005	564	568	1
Moderator:Alright, cool. Alright so the daily check in, one of the things you’ve mentioned was maybe some way to flag things if you feel like they’re off. Okay. Anything else about your overall experience with the check ins? Participant:The daily check in was very easy. It took very little time. Um and it very quickly gave me information on what it thought was going well, you know, continue to re…	Ease of Use	Quick & Easy	Daily Check-In	2005	585	592	1
Moderator:And was it mostly when it gave you feedback about problems was it mostly accurate? Was it kind of on target? Participant:Um. I think so. Um. I couldn’t quite figure out what the algorithm it was using. Cause you know I tried. Um yeah.Moderator:Did you look at the bars at all? Participant:My bars didn’t really work. Moderator:They didn’t work? Participant:No I had like for one week in No…	Suggested Changes	Data Viewing	Daily Review	2005	594	612	1
Moderator: Did you have a sense that they were roughly kind of right? IN other words you know was your meds 100% when you were taking your meds? Participant: Yeah so when something was going 100% that was apparent. What I wasn’t so sure about is how much each of these bars were going down if things weren’t going well. Um it seemed like it varied according to what type of thing it was, what bar so…	Suggested Changes	Data Viewing	Daily Review	2005	614	634	1
Moderator:Did you kind of continue to check in after the first month? Were you checking in everyday? Participant:Yeah I was checking in every day. I think there were like two days during the 8 week period where I didn’t check in um and those were both days that we, one was new years eve um and nobody left our house before 2 in the morning so that new years eve didn’t happen and there was one othe…	Barriers	Schedule Difficult	Daily Check-In	2005	706	718	1
Moderator:Anything you found that was kind of confusing or wasn’t clear about the daily review? Participant:No daily review was really straightforward.	Ease of Learning	Straightforward	Daily Review	2005	720	723	1
Moderator: Okay, good. Um, how about the weekly surveys? How did those go? What did you think about them? Participant: Um they went fine. It was nice that they came up automatically on Sunday. Um after you finished your daily check in then there was your weekly check in nicely highlighted for you.	Ease of Use	Quick & Easy	Weekly Check-In	2005	745	750	1
Participant:I did use them. Again, I kind of felt like it was hard to tell on Sunday what had actually been going on during the week and if I’d had that little graph I would’ve – I felt like it would’ve been easier to answer these questions more accurately. You know on the other hand there’s always you know discrepancy between what you report and what you actually think is going on so yeah again …	Suggested Changes	Data Viewing	Weekly Check-In	2005	784	789	1
Moderator: Anything you wanna change about this? This weekly survey? Participant: No. Now that I know that they’re supposed to be personalized [laughs] personalized symptoms in there that would be super nice. Moderator: So you would’ve liked to have like 3 personalized symptoms? Participant: Yeah if I’d known they were supposed to be there I would’ve been happy to have them.	Suggested Changes	Personalized	Weekly Check-In	2005	856	864	1
Moderator: Okay. Ahhh how about the reminder prompts? Did those work? Did you use them? Participant: I used them. They worked until they quit. Um Moderator: Okay and then they died? Participant: Yeah they died. Moderator: You did use them when they were working? Participant: I did use them when they were working and by the time they died I was you know used to putting things in at 9:00 at night w…	Technical Limitations	Reminders	Reminders	2005	866	879	1
Moderator: No, it’s okay. Um so what happened? The reminder worked for a while and then they just stopped coming up? Participant: They just stopped coming up. Moderator:They stopped coming up. Participant: Yeah. No rhyme or reason. Um and it after you know six weeks in or something like that I would go open up the app um it would say can you complete your livewell assessments now? And I would say…	Technical Limitations	Reminders	Reminders	2005	900	914	1
Moderator: Do you use the tray? Do you notice the notifications at the top in your phone? Do you ever pay attention to those? Participant: Yeah I do pay attention to those. Moderator: Would a reminder in the tray work for you? Participant: Yeah that would help. Moderator: Instead of having that thing come up on the screen? Participant: Yeah that is something I would notice, yeah. Especially since…	Technical Limitations	Reminders	Reminders	2005	914	931	1
Moderator: And like was it difficult or was it useful to work with the coach? Participant: No, I mean again there was nothing. The only, I guess the only thing that was a little difficult was scheduling and that’s in part because my schedule was a little chaotic. Um but other than that. Moderator:Appropriate length? You got something out of it? Participant: Yeah, appropriate length. I got somethi…	Barriers	Schedule Difficult	Coaching	2005	967	980	3
Moderator: It sounds like when you were kind of doing the SMARTS part of personalizing your wellness plan you were more focused on putting down techniques that you’d use rather than goals? Participant: Mhmm. But looking back on it, having a space for those goals would’ve been useful.Moderator: Do you feel like that’d have to be separate or do you thnink we could put it in SMARTS? Participant: I t…	Suggested Changes	Personalized	Wellness Plan - Reduce Risk	2005	987	1001	1
Moderator: Okay. Anything you’d change about the coach’s involvement or how the coaching worked? Participant: Anything I’d change? Not that I can think – I mean I, I did appreciate that the first four weeks were every week and then the subsequent weeks were okay we’ve done your wellness plan now let’s pull it back a little bit. Um, I think that was good. I think that if it had been every week it …	Ease of Use	Schedule OK	Coaching	2005	1003	1012	1
Moderator: Okay. Uh what is kind of the strongest memory you have in using it overall? Participant: Strongest memory? Moderator:Yeah what kind of stands out? Participant: Strongest memory is uh pulling my mood back from that mild up. It was a big deal. I was really glad to have that phone in my hands when I realized that was happening.	Ease of Use	Therapist In Your Phone	App Overall	2005	1118	1126	2
Moderator: Okay. Did you have any difficulties using the phone every day? Did you carry it around with you? Participant: Carried it around with me. It went in my purse. Um it sat by my chair when I got home um so when it rang – Moderator: How’d you do in terms of battery life? Participant: Uh the battery life was pretty terrible. Um if I didn’t plug it in when I got home it would be at like 3% by…	Technical Limitations	Battery Life	Phone	2005	1194	1210	1
Moderator: How about the watch? Participant:The one thing that I really did not like about this study was that watch. Um it lived to un-pair itself from the phone um it would un-pair it for reasons that I did not understand like you’re sitting next to each other why aren’t you working. If you breathed on it wrong it took your data away [laughing] it tended to give me contact dermatitis so I was w…	Technical Limitations	Watch	Watch	2005	1212	1257	1
Moderator: Any other kind of technical issues or problems? Kind of application wise just did it mostly work? The reminders stopped. Participant: The reminders stopped but the application worked otherwise um. I mean there were no instances in which it crashed and couldn’t been rebooted or something. I think it might’ve gone down once or twice um when there were already – you know how these things …	Technical Limitations	Reminders	Reminders	2005	1268	1275	1
Moderator: In terms of kind of technical troubleshooting did our staff do okay? Did they help you? Participant: Yeah you know and one of the things was these technical things that I brought up every technician was like yeah that’s been a problem we are working on it. It’s like okay that’s good to know that it’s the phone and not me um but they were helpful.	Useful	Navigation - Coach Helped	Reminders	2005	1277	1283	1
Moderator:It’ll be a fairly long time before it actually comes out. Participant: Well for what it does I’ll go get it. It was that helpful that I’m kind of sad that I have to give it back. Moderator: [We will be in touch. Talking about future directions of application] Participant: I mean it’s a testament to how much I enjoyed using it and found it helpful that I’m like can I keep it, is there an…	Ease of Use	Therapist in Your Phone	App Overall	2005	1300	1318	1
Moderator: [Introduction] How was wearing that? Participant: Good, it’s very nice. Especially the notification. When the phone rings or updates or anything and you can go inside of it and gives you a brief summary about the update, so it’s very nice.Moderator: About the update on the phone?Participant: Yes.	Technical Limitations	Watch	Watch	2008	5	13	1
Moderator: Was there anything about the application you didn’t like or didn’t find useful?Participant: The chart, you know, the one like this. Moderator: The chart at the end?Participant: Yes, the chart at the end. It doesn’t give me a good impression about how I progress. So if we can do the chart like columns…Moderator: You mean these charts? They weren’t working right. You can see your wellnes…	Suggested Changes	Data Viewing	Daily Review	2008	40	65	1
Moderator: Was there anything in particular that you found useful or that you liked about the lessons?Participant: I liked all of them. Moderator: Anything in particular stand out in your mind?Participant: The skills. But unfortunately it was not working very well.Moderator: Did that get fixed on your phone?Participant: No.Moderator: Oh we never got it fixed?Participant:No, unfortunately not.Mode…	Technical Limitations	Code Problem - Operating System	Toolbox	2008	80	105	1
Moderator:Okay. We’ll talk a little bit about the skills. What about the lessons themselves? Anything particular in the lessons that you found confusing or not as helpful?Participant:No, nothing. But just so you know, the lifestyle and coping skills were very good. On the team we have to do more information. We don’t put the doctor name or phone number, we have the put the name of the therapist. …	Suggested Changes	Support	Wellness Plan - Resources	2008	105	131	1
Moderator:Anything else you felt like was missing that you’d like to learn more about in the lessons?Participant:About the management. The treatment plan is done by the doctor. I want more details about it.Moderator:Like what kinds of things are you thinking?Participant:Like what I can do when I feel down. Or if I feel up, what are the steps I have to do. Like you have to call the health clinic o…	Suggested Changes	Knowledge	Foundations	2008	133	148	1
Moderator:Other than having some problems opening them, did you find anything confusing or unclear about using the skills?Participant:No, the skills was good. But more details of the skills…Moderator:That would help you. Participant:That would help me. The specific time I can use it. More description about the time.Moderator:So kind of when you should use it?Participant:Yeah.Moderator:Like a sche…	Suggested Changes	Data Viewing	Toolbox	2008	180	209	1
Moderator:Anything about the skills that you would change? Anything else?Participant:I don’t understand the abstinence. When I click on it and go through the options…Moderator:Well that’s more focused on people who maybe are… [Showing him the phone] Well you don’t really use a lot of nicotine, caffeine, alcohol…Participant:No, just caffeine in coca cola. I drink around three small coca cola every…	Suggested Changes	Monitoring - Diet & Exercise	Toolbox	2008	211	243	2
Moderator:Anything about the skills that you would change? Anything else?Participant:I don’t understand the abstinence. When I click on it and go through the options…Moderator:Well that’s more focused on people who maybe are… [Showing him the phone] Well you don’t really use a lot of nicotine, caffeine, alcohol…Participant:No, just caffeine in coca cola. I drink around three small coca cola every…	Technical Limitations	Code Problem - Operating System	Toolbox	2008	211	243	2
Moderator:Might be easier for you to find. Okay. What about the wellness plan? What was your overall experience with the wellness plan?Participant:The wellness plan, I liked the medications.Moderator:You liked having that list of medications?Participant:Yes. Also my schedule. My schedule I need to have more structure in it. Scheduled for your doctor appointment, for your therapist appointment…Mod…	Suggested Changes	Personalized	Wellness Plan - Resources	2008	245	266	1
Moderator: In terms of my resources, you liked having the medications, sounds like you used the team. Did you start any skills at all?Participant:Not really. I wish it was working.Moderator:We’ll keep working on it. And the charts we need to work on. And you’d like more of a calendar. This part sounds like you used. And this part you liked. Did you ever go from here into the skills?Participant:No…	Technical Limitations	Code Problem - Operating System	Toolbox	2008	286	299	1
Moderator:It sounds like that was pretty useful and clear for the most part. You’d like for the schedule and charts to be different and we know to work on those. And the skills themselves need to be easier to navigate.Participant:Yeah. If we can do something like this assessment but on the computer. When we have the severe symptoms…	Barriers	Website	Weekly Check-In	2008	297	302	1
Moderator:Did you do the weekly check ins?Participant:No, I couldn’t do it because I had a problem with it.Moderator:What was the problem with the weekly check in?Participant:It doesn’t go to the next stage after I finish. I try a lot to do it.Moderator:Were you getting prompts coming up during it? So it would say to check in while you’re doing it?Participant:Yeah. It would give me the first page…	Technical Limitations	Code Problem - Operating System	Weekly Check-In	2008	304	320	1
Moderator:You like the idea of a more structured survey?Participant:Yeah.Moderator:So the one on the phone you would use if it was there?Participant:The weekly, we have to do it every day and add a table. What’s the mood, sleep, exercise, activities.	Suggested Changes	Monitoring - Additional Details	Weekly Check-In	2008	318	325	1
Moderator:What about after you’ve completed the daily check in? You said you liked getting the feedback in the daily review. Anything particular that you liked?Participant:I liked the charts. The bars.Moderator: How did you find it useful?Participant:It gives me an idea about my sleep and wellness and medications and about what’s going on that day in percentages.Moderator:Did it motivate you to m…	Ease of Learning	Straightforward	Daily Review	2008	352	365	1
Participant: One problem… in the morning you can have energy and at the end of the day maybe you have depression. So if you have something like mood, you can add it because we are bipolar. We have ups and downs. Mood in the morning, afternoon, and evening. Put a scale from 1 to 10.Moderator:Did you feel like you were able to get a global summary in thinking back over the day? And how you were doi…	Suggested Changes	Monitoring - Additional Details	Daily Check-In	2008	365	385	1
Moderator:Did the prompts that came up to remind you to check in work?Participant:No. Sometimes it comes at 11:00 but I wake up around 7:30 or 8 so I do it in the early morning. I do it right after I take my medications. Moderator:Did you try to set it to come in the early morning?Participant:I don’t know how to do it. This is one of the problems.Moderator:That’s something you should ask the coac…	Technical Limitations	Reminders	Reminders	2008	385	395	1
Participant:I’d like the prompt on the watch.Moderator:You’d like the prompt on the watch?Participant:Also. To give me a musical tool.Moderator: You’d like to build in music on the watch?Participant:So I will know this is for my coach, my doctor, my therapist. He’s calling me and I have to answer the phone urgently. Another thing I’d like it if we can do on the watch, put colors for the mood. Mod…	Technical Limitations	Reminders	Watch	2008	397	413	1
Moderator:Do you feel like using the application affected how you take your medication at all? Did you make any changes?Participant:No, but I told you there is misinformation about the time of taking the medications. [Writing stuff on paper]Moderator:When you went into the medications…Participant:It says old medications. That’s it. It doesn’t take me to the time of taking the medications.Moderato…	Suggested Changes	Personalized	Wellness Plan - Resources	2008	445	463	1
Moderator:What about in terms of the amount you slept each day? Did you have any changes in how much you slept resulting from the application? Like how many hours a night you were sleeping?Participant:I don’t know. I didn’t calculate it. There was no calculation of how much sleep. This was missing. It doesn’t tell me how much sleep. If I go to bed around 10 and wake up at 8, it calculates how muc…	Suggested Changes	Data Viewing	Daily Review	2008	465	471	1
Moderator:What’s you strongest memory about using the application?Participant:The linkage between the phone and the watch. The notification gives me when my coach calls me on the cell phone or my therapist calls me on this phone. But in the future for the patient…Moderator:You liked the watch being able to notify you.Participant:So the therapist can call you if he’s seeing that you are not on the…	Technical Limitations	Watch	Wellness Plan - Overall	2008	497	506	2
Moderator:What’s you strongest memory about using the application?Participant:The linkage between the phone and the watch. The notification gives me when my coach calls me on the cell phone or my therapist calls me on this phone. But in the future for the patient…Moderator:You liked the watch being able to notify you.Participant:So the therapist can call you if he’s seeing that you are not on the…	Suggested Changes	Monitoring - Additional Details	Daily Check-In	2008	497	507	2
Participant:So the therapist can call you if he’s seeing that you are not on the right track or if something changes. Like mood, energy level, something like that. The one that’s missing here is the energy level. It’s very critical for the bipolar.Moderator:Did you incorporate that into your wellness rating at all?Participant:Yeah. But it’s not clearly mentioned.Moderator:No, it’s not separated o…	Suggested Changes	Monitoring - Additional Details	Daily Check-In	2008	505	522	1
Participant: Another thing I want to add is about raising sorts… and if we can add music to relax.Moderator:So in skills you want more audio. Like a progressive relaxation.Participant: Piano	Suggested Changes	Interactive - Multimedia	App Overall	2008	527	532	1
Moderator:How did you use the phone and the watch in general each day? Can you tell me about that?Participant:About the watch?Moderator:Yeah. Like how did you use it? Did you keep it on all the time?Participant:Yeah. I recharge it every morning. When I check my emails I connected it with my computer and charge the watch. Just before 2 days ago the watch was dead because I couldn’t recharge it in …	Technical Limitations	Watch	Watch	2008	540	550	1
Moderator: Is there anything in terms of equipment that would’ve made it easier?Participant:Yeah, the notifications. That was very nice because every notification I had like Facebook, Gmail, coach, it will call me on this phone and give me direct notifications on my clock.	Technical Limitations	Reminders	Watch	2008	561	565	1
Moderator:Any kind of technical issues other than the ones we talked about?Participant:Just the skills. That was irritating.	Technical Limitations	Code Problem - Operating System	Toolbox	2008	567	569	1
Moderator:Any concerns about privacy with using it?Participant: Nothing. And I like when you have any problem you can give the coach the ID number and he can log in on your device. Maybe sometimes you have some difficulties because of the Wi - Fi or the network.	Barriers	Privacy	Coaching	2008	573	575	1
Participant: I had some difficulty with the phone itself because I have my phone, because I was only using this one for 2 months, so this one also would die all the time which was an issue. So when I would go in and it would give me the alerts to do the check in, it would interrupt my check in and then I’d have to start over like 4 times. Moderator: So it died and then the alerts were messing up.…	Technical Limitations	Reminders	Phone	2016	23	51	2
Participant: I had some difficulty with the phone itself because I have my phone, because I was only using this one for 2 months, so this one also would die all the time which was an issue. So when I would go in and it would give me the alerts to do the check in, it would interrupt my check in and then I’d have to start over like 4 times. Moderator: So it died and then the alerts were messing up.…	Technical Limitations	Battery Life	Phone	2016	23	51	2
Participant: Rachel and I decided that I would put an alarm on my iPhone to tell me to do it. Because that was the phone that was always charged and on me so that helped me. But it would have been easier if I was using this for the whole year, like for your full study, or if I put it on my iPhone it would be easier.Moderator: Is that something you would be willing to do, to put it on your own pho…	Technical Limitations	Not iPhone Compatible	Phone	2016	43	51	1
Moderator: Do you think having more interactive tools would be helpful?Participant: Yeah, maybe if there was something, like a quiz or something, I don’t know. Just more interactive and engaging, because going through 15 pages wasn’t super engaging. So maybe if it asked, like “do you think it’s important to have a routine?” and if someone says no it gives them more information, that sort of thing.	Suggested Changes	Interactive - Multimedia	App Overall	2016	140	146	1
Moderator: Okay. Let’s talk about the skills section. What was your overall experience with that?Participant: I did in the beginning, but they were repetitive because it was always like I missed a dose or I slept in that day didn’t keep a routine, so in the beginning they were kind of helpful. I think my conversations with Rachel were a little more helpful in terms of figuring out exactly what to…	Barriers	Repetitive	Daily Review	2016	152	160	3
Moderator: So we talked a little bit about the wellness plan. It seems that your overall experience was that you found some aspects of it helpful. What in particular did you think was useful about it?Participant: I think just when we personalized it, like going through each mood variation level and kind of noting, ‘hey this is what I’ve personally experienced’ because at first it was really gener…	Useful	Personalized Anchors	Wellness Plan - A&A	2016	205	215	2
Partipant: It’s not that easiest app I have ever used… Moderator: What parts weren’t easy? Participant: It was all very separate? It wasn’t…I feel like if on the first page it had like skills or whatever, instead of having to go into the main menu. And then, if maybe, [navigating on phone] see that’s confusing because the Foundations have lifestyle skills and the skills have lifestyle so I don’t …	Barriers	Navigation	App Overall	2016	241	249	1
Participant: Yeah just not user friendly. And one of the things I kept telling [my coach], was in my daily check in and weekly check in, but especially daily check in when I have to rate the overall mood for the day on that it would be really helpful to have the anchors available to you or somewhere to see my anchors…look at it…and see maybe I was irritable today, maybe I was fatigued...Moderator…	Suggested Changes	Navigation - Anchors	Daily Check-In	2016	253	266	1
Participant: And then in terms of medication it would be helpful if you personalized the medications, like I take latuda, and you click it if you took it today because the Wellbutrin is the thing that I usually forget so knowing that I took the latuda 100% would be great and then knowing…so just being able to separate them.Moderator: Yeah that’s someethign we talked about originally but then we t…	Suggested Changes	Personalized	Daily Check-In	2016	268	277	1
Moderator:It is really is about charting your own life, kind of go back historically, so it’s hard. Participant: Yeah, but that’s part of what I liked about the weekly thing, I was looking back on the week as a whole, the day of I’m just going to click a 1 or a 2 or whatever I’m feeling and then…Moderator: So having a review of the week would be helpful?Participant: Yeah that would be helpful too…	Suggested Changes	Data Viewing	Weekly Check-In	2016	313	323	2
Moderator: So with the My Resources section, just going to kind of focus in on some parts of it…did you check out any of this stuff…the medications, the team?Participant: Um…where is that? Wellness plan, got it. Oh yeah this is where it has my doctor and all that stuff. Yeah I have seen that. Moderator: You didn’t look at that too much?Participant: No I didn’t. Moderator: …the broken charts, thin…	Suggested Changes	Data Viewing	Wellness Plan - Resources	2016	358	376	1
Moderator: You liked having the action plan?Participant: I liked having the Action Plan. Just like, I’ve made them when I was hospitalized and stuff, but having it on your phone is kind of really handy. Yeah, I haven’t’ really had a crisis or anything since I’ve quit drinking, but it would have been helpful to have with me at that point because I don’t really carry around my coping skills paper o…	Ease of Use	Therapist In Your Phone	Wellness Plan - A&A	2016	379	396	2
Moderator: You liked having the action plan?Participant: I liked having the Action Plan. Just like, I’ve made them when I was hospitalized and stuff, but having it on your phone is kind of really handy. Yeah, I haven’t’ really had a crisis or anything since I’ve quit drinking, but it would have been helpful to have with me at that point because I don’t really carry around my coping skills paper o…	Suggested Changes	Navigation	Wellness Plan - A&A	2016	379	396	2
Moderator: How about SMARTS? This kind of reduce risk section…Participant: I didn’t really look at these that much. Rachel went over them a lot. But I felt like I got that from the lifestyle thing, like keeping a routine and staying social, also I don’t think these are super personalized.Moderator:Yeah did you personalize them or did we not update them? Participant: They might not have been updat…	Technical Limitations	Code Problem - Updating	Wellness Plan - Reduce Risk	2016	398	414	1
'Moderator: Because like for this, we were talking about this yesterday, you could put like going to meetings, sobriety, things that are more specific to you.Participant: Like maintain sobriety, right, exactly. Moderator: The other thing we have been wondering about is that a lot of times these plans are really set around goals like maintain sobriety…Participant: Right. Moderator: Going to meetin…	Suggested Changes	Monitoring - Alcohol	Wellness Plan - Reduce Risk	2016	416	456	2
Moderator:Okay. So we talked a little bit about the daily check in, what was your overall experience with it? Participant: besides the annoying [laughs]Moderator: Getting bumped outParticipant: Getting bumped out a lot.	Technical Limitations	Reminders	Daily Check-In	2016	483	490	1
Moderator:No, I can see that. Hopefully we will get to that point, where people can put it on there phone and keep it there. Participant: Yeah, exactly. Moderator:And it won’t completely run down their battery.Participant: Right, that’s another thing. Moderator: That’s also one of our…I know…we can get to that and you can complain and I’ll put you down one of everyone who has complained about the…	Technical Limitations	Battery Life	Phone	2016	535	555	1
Moderator: Um, so…anything else about the daily check in? Are there other things you think you would want to check in on a daily basis that aren’t here? Participant: Um.. this could be a personalized thing, but I would be really excited to say I didn’t drink today and I didn’t smoke today sort of thing. Just because I have two separate apps for both of those things and it would be cool to have it…	Suggested Changes	Monitoring - Alcohol	Daily Check-In	2016	553	580	1
Moderator: Do you think it would be helpful to actually like hover on that bar and see what your goal for bed time and rise time would be?Participant: Yeah, that would be helpful. Moderator: Because that’s what happens. We enter…you tell us like…mine is set 11-12:30 is bed time and rise time is 6:30-8:00 and you can see how hard it is for me to remember that, but I think if you could hover on the…	Technical Limitations	Code Problem - Updating	Daily Review	2016	597	613	2
Moderator: So actually knowing what your window is…because you can adjust it with your coach, but it’s not very apparent where it isParticipant: Yeah I don’t know where it is. Moderator: Right now we are going to have people put it in SMARTS. So that it’s there at least.Participant: Oh yeah, that would be smart. Moderator: Our next goal is to get it to hover over the bar on the daily review… Part…	Technical Limitations	Code Problem - Updating	Daily Review	2016	614	637	1
Moderator: Anything else about…did you ever do stuff after you did the daily review? After you got the feedback, and kind of looked over the daily review, did you ever do anything different? Participant: Well it was usually a reminder to take my meds. Or if I wasn’t going to bed right then, I would remember to put them close to my bed. I don’t think, I know it would lead you to skills sometimes, …	Useful	Navigation - Coach Helped	Daily Review	2016	638	649	3
Participant: I don’t think, I know it would lead you to skills sometimes, I didn’t often have time to look at those. [My coach] suggested doing that, so I did that for medications a couple times. But then sometimes, like what was frustrating was that, my issue with the medication was strategies on how to take it, it wasn’t ‘I don’t think I need to take it’ so I would read through it and I was lik…	Barriers	Repetitive	Daily Review	2016	643	654	1
Moderator: Sounds good. So the reminders sound like they didn’t work very well for you.Participant: No and it’s mostly because the phone would die before I would do it and then when I would turn it on it would do it a lot. Moderator: Okay. When you use these phones, I’m not sure if the iPhone even has this, for obvious reasons this is what I use; do you ever notice the tray at the top? if an aler…	Technical Limitations	Battery Life	Reminders	2016	776	783	1
Moderator: Okay. Do you ever notice the tray at the top? if an alert came up there would you notice it?Moderator 2: you know on an iPhone …… Participant: That would be. It would just be helpful to have it come up like if you get a text message. If it came up with that.Moderator2 : but then it went away once you acknowledged it.Moderator: [discussing badges]Participant: Moderator: What about if th…	Technical Limitations	Reminders	Reminders	2016	782	801	2
Moderator: Okay. Do you ever notice the tray at the top? if an alert came up there would you notice it?Moderator 2: you know on an iPhone …… Participant: That would be. It would just be helpful to have it come up like if you get a text message. If it came up with that.Moderator2 : but then it went away once you acknowledged it.Moderator: [discussing badges]Participant: Moderator: What about if th…	Technical Limitations	Watch	Watch	2016	782	801	2
Moderator: you would use the other apps.Participant: I would using the other apps on the watch yeah. And for a while I was using the alarm, which was a very nice way to wake up. It just buzzes your arm and it doesn’t wake anyone else up, it was just great. The battery life on that was really good though. I didn’t have any issues wearing it or anything. I would get a lot of ‘that looks really cool…	Technical Limitations	Watch	Watch	2016	803	821	1
Moderator:Do you actually think though that if you could kinda see how your activity levels and your sleep kind of reported from this that it would be helpful? In addition to kind of checking in?Participant: Yeah, and I think, I mean, I don’t know how intense this is. But I know the fit bit tracks your sleep and how restful it was and all that stuff. So knowing that, like that just might be why I…	Suggested Changes	Data Viewing	Watch	2016	823	847	1
Moderator:So what was kind of your experience working with the coach?Participant: It was really good. I think the first few weeks we had some scheduling issues. But she was really, she called me on a Saturday once which was super nice of her. And, yeah, she was really fun to talk to, and I felt like we got along well. And she was helpful with coming up with those strategies like I said…can you gu…	Barriers	Schedule Difficult	Coaching	2016	849	878	4
Moderator: So what was kind of your experience working with the coach?Participant: It was really good. I think the first few weeks we had some scheduling issues. But she was really, she called me on a Saturday once which was super nice of her. And, yeah, she was really fun to talk to, and I felt like we got along well. And she was helpful with coming up with those strategies like I said…can you g…	Technical Limitations	Watch	Watch	2016	849	878	4
Moderator: Anything that would be different, that you’d like to be different about how the coach might help you to use the app, or kind of make plans…or make it better?Participant:If there was…well it’s kind of hard because you guys have the foundations and the lessons each week and all that…but, if we were to do it for a longer period of time, maybe, like I know a lot of people struggle with alc…	Suggested Changes	Monitoring - Alcohol	Coaching	2016	880	903	1
Moderator:Drinking is-Participant:And we-Moderator:- going to increase your risk for a relapse…Participant:Right.Moderator:…there’s good data for that. Participant:And we would go over my medication goals, and my app use goals, and things like that. But if there were more personal goals, like even just hey, your fit bit or whatever told you or says that you haven’t really been active this week, c…	Suggested Changes	Monitoring - Diet & Exercise	Coaching	2016	924	954	1
Moderator:So you feel like it had any impact on your routine? I kind of feel like maybe it was misreporting your routine. Or it wasn’t accurate to what you wanted your routine to be-Participant:Yeah…I think the time windows might have been off. Cause I think I was going to sleep between 10:30 and 12 and waking up within an hour and a half.Moderator:But you weren’t geting credit for it. Participan…	Technical Limitations	Code Problem - Updating	Daily Review	2016	1119	1131	1
Moderator: How about kind of just identifying and monitoring, and kind of managing early warning signs or lingering symptoms. Do you think it changed how you deal with that at all? Participant:I think yeah. I think just every day having to go in and, I mean like I said before, I think it helped me realize that it’s okay to have mood variations, that’s human. So, which is something I’m still deali…	Useful	Personalized Anchors	Wellness Plan - A&A	2016	1131	1155	3
Moderator:Cool. What’s kind of your strongest memory overall from using it?Participant:Strongest memory…[laughs]Moderator:That kind of sticks out in your mind. Anything in particular?Participant:Um, I just, I really liked the weekly check-ins. That’s probably my favorite part of it-Moderator:So kind of reflecting-Participant:-and the action plan, yeah. Just like, you have so many safety nets that…	Useful	Personalized Plan	Wellness Plan - A&A	2016	1159	1180	3
Moderator:Cool. What’s kind of your strongest memory overall from using it?Participant:Strongest memory…[laughs]Moderator:That kind of sticks out in your mind. Anything in particular?Participant:Um, I just, I really liked the weekly check-ins. That’s probably my favorite part of it-Moderator:So kind of reflecting-Participant:-and the action plan, yeah. Just like, you have so many safety nets that…	Ease of Use	Therapist in Your Phone	Weekly Check-In	2016	1159	1180	3
Moderator: What do you think worked the least well? And we talked about some but it sounds like… Participant:Um, I probably didn’t, I don’t think the foundations were super helpful to me. But again, that’s not to say it wouldn’t be helpful to other people. [laughs] …so, yeah, I felt like they were just kind of broad and I know there’s a whole range of bipolar disorder and severities and things, s…	Suggested Changes	Personalized	Foundations	2016	1180	1193	2
Moderator:So talking about [the foundations] after the fact wasn’t as helpful?Participant:No, and also sometimes cause I might read it on Tuesday and [my coach] might call me on Thursday, and a lot happens between Tuesday and Thursday…so yeah, that sort of thing. Or maybe talking, going over them on the phone in that moment, with your coach, like hey, read through this for five minutes or whateve…	Barriers	Schedule Difficult	Coaching	2016	1199	1212	1
Moderator:So we talked a little bit about this, I think we talked about most of kind of the study equipment. So the phone had issues with the battery…navigation of the app was somewhat difficult.Participant:Yeah.Moderator:It’s not the kind of phone you usually use. Were there other kind of problems or anything you liked about it? Other difficulties you had with the phone? Carrying the chargers so…	Technical Limitations	Battery Life	Phone	2016	1267	1278	1
Participant: Not touching the watch, [laughs] that was a big thing. Moderator:So you like the watch but you’d like to be able to use the features. Participant:Yeah, I’d love to, yeah exactly…like I first got it and I was like this is so cool, I was checking it out for like a week and stuff, and it’s really cool. Moderator:They’re more fun than some of the…having our face on there, I agree. Partic…	Technical Limitations	Watch	Watch	2016	1278	1298	1
Participant:And sometimes if the phone died it would disconnect and then it wouldn’t collect the data and I had to go in and re-connect it. So that was frustrating. And yeah, I’m just not used to Android, so that was a whole new interface thing. Moderator: A whole other world. Participant:Yeah. And I had always pressed this [pointing to home button] because that’s what you do on an iPhone…and I f…	Technical Limitations	Not iPhone Compatible	Phone	2016	1300	1330	1
Moderator:How about any concerns about privacy using the system? Participant:No. It was a little weird to have Clair on it from afar. [laughs] That was, he would call me, and I’d be like yeah sure, and I’d put it down and it’d start doing things. So that was kinda cool. Um no, I didn’t cause again I was using, I mean, I don’t know how I feel about him doing that if I was using this as my phone al…	Barriers	Privacy	Phone	2016	1336	1380	1
Participant: Exactly. Very helpful. And then giving that feedback to my psychiatrist. He was very interested in this whole thing and I showed him as much as I could. My coach, had emailed a few metrix to me but on my iPhone I can’t open them up because I don’t have the right apps.Moderator: I see. You couldn’t open the PDFs and summaries?Participant: Yeah. Well I think I need to download some kin…	Suggested Changes	Data Viewing	Daily Review	2041	17	30	1
Participant: And I guess the my charts was always stuck on March first because I think I started the program March first and it never went beyond.Moderator: It’s still having some issues and now it updates but the dates are always the same. I’m sorry it wasn’t working when you tried it.Participant: But I loved that feature.	Suggested Changes	Data Viewing	Daily Review	2041	40	46	1
Participant: I loved that [my charts] feature.Moderator: The my charts?Participant: Yeah. When I can see something spatial like that I can say there might be a pattern, or what was going on in my life on those days.'Moderator: You think a week is kind of enough on a look back? Would you like more?Participant: No, I mean more, at least two weeks at a time I think would be great. Any more than that…	Suggested Changes	Data Viewing	Wellness Plan - Resources	2041	46	61	2
Moderator: So you kind of see a weekly pattern? And you can see that with one week.Participant: Right. I liked that it was sort of looking out for me. Like if you’re getting too much sleep. But it always said no matter what I put in, too much sleep. Sometimes I was getting mad at the phone because my routine was off. There was medications, sleep, routine and wellness. And Claire went over this wi…	Barriers	Repetitive	Daily Review	2041	59	65	2
Moderator:Anything else that you maybe didn’t like or didn’t find as useful about the application?Participant: In addition to the sleep, it was supposed to remind me at 10:00 that if I didn’t say hello to it, it would let me know, but it never did. Claire explained that too.Moderator:The prompts were not working. We apologize. They were close to working but we had to move them off the phone.Parti…	Technical Limitations	Reminders	Reminders	2041	121	138	1
Moderator: Anything you’d like to change about the application or you think would be useful for you that wasn’t in the application?Participant:Going back to what was annoying, the watch. It was just uncomfortable to wear 24/7 but that could’ve been just me. But what was really annoying was when it would kind of zap you. Its 10:00 at night and trying to get some sleep and I don’t know if the batte…	Technical Limitations	Watch	Watch	2041	138	168	1
Participant:I don’t want [the watch] ever zapping me.Moderator:Never? You don’t want that reminder to do the charting?Participant:No, you feel kind of like a mouse or guinea pig getting zapped. I’m sorry. I was like quit doing that. I’m not sure if that was the only time it zapped me, just when the power was low.Moderator:If you don’t get it shut off it’ll give you an alert every time you get an …	Technical Limitations	Watch	Watch	2041	182	205	1
Moderator:Anything you liked or found useful about the lessons?Participant:The recommendations. I mentioned to [my coach] as well, it would be nice if you could print that out or somehow save it, like on an iPhone you can save it as notes, so that I could maybe have a section on my own phone, or notes, or something where I could quickly look at it and say that’s what I’m supposed to do. Where I c…	Suggested Changes	Personalized	Foundations	2041	215	234	3
Moderator:So one thing it terms of what you thought was missing or that you’d like to learn more: some links to learn more about, a way to maybe save those as notes so you can customize them.Participant:Right, like on an iPhone you can save it to your home page or save it to your home screen and you’re just saving a link to that page.	Suggested Changes	Personalized	Foundations	2041	236	241	1
Moderator: Did you look at the toolbox/skills section at all?Participant:I think so. Can I look at it now?Moderator:Sure.Participant:Just navigating was a little hard to get used to. Yeah, coping was probably the most useful one.Moderator:When did you look at them?Participant: Actually, I’m not sure I ever looked at these to be honest with you. I remember doing coping skills under foundations and…	Barriers	Navigation - Toolbox	Toolbox	2041	244	264	1
Participant:So like on skills, then team, I remember doing that. And then add to my skills?Moderator:You can add it if you open one up.Participant:Well I totally missed that whole section I’m sorry. Moderator:That’s okay.Participant:Were you kind of hoping people would just find that?Moderator:We’ve already run into this, that people aren’t using it that much.Participant:I feel bad because it wou…	Barriers	Navigation - Toolbox	Toolbox	2041	277	294	1
Participant:So I’m in main menu, I hit skills, I hit coping skills, and dial up depression…Moderator:Means you’re depressed and wanna get activated.Participant:Dial up depression kind of means to me like make it worse. You know, like you don’t really wanna dial up your depression. That’s just my head that kind of was the first thing that popped into my head. You don’t wanna dial it up.Moderator:S…	Ease of Learning	Difficult - Skill Names	Wellness Plan - A&A	2041	294	310	1
Moderator: So what about the wellness plan? What was your experience with that?Participant:We had worked on that when I first met with [my coach] and took really nice detailed notes and put about 95% of everything in there because I had a hard time describing exactly how I felt about certain things and just getting the lingo and all of that, and then [my coach] customized it once during the whole…	Useful	Personalized Anchors	Coaching	2041	310	316	1
Moderator:What did you like about [the wellness plan]?Participant:Well, the awareness and action part. It was a little confusing the difference between your plan, so you know what to do, the anchors, are how you input the number every day in your daily check in, and then the definition. It was kind of hard to decipher between anchors and definition. Not sleeping, and I really couldn’t tell you wh…	Ease of Learning	Difficult - Anchors & Definitions	Wellness Plan - A&A	2041	318	327	1
Moderator:Anything you didn’t like about the wellness plan? Anything you found difficult or challenging to use about it?Participant:Well, the only way that I could revise it was going through [my coach]. Let’s say I wanted to change my anchor for +2 or +3 or +4 and I didn’t like the way the wording was here and wanted to switch a few around, I had to go through [my coach] to do that. I only had l…	Useful	Personalized Plan	Wellness Plan - A&A	2041	354	362	2
Participant: And my charts under the wellness plan, giving 2 weeks would be great. And again being able to save that, I don’t know how you would save that. But let’s say 6 months from now I wanna look back because sometimes your doctor will ask you if there’s a pattern here and September is always a really rough month for me and January and February with the winter. I wanna be able to plan ahead.…	Suggested Changes	Data Viewing	Wellness Plan - Resources	2041	421	438	1
Moderator:What about the reduced risks section? Did you use that and what did you think about it?Participant:That was under the wellness plan?Moderator:Mhhm.Participant:I may have looked at this once right at the beginning. Probably should have looked at it more often because it’s kind of really all right there. Or somehow when you go through the daily review and it says sleep and then you go to …	Barriers	Navigation - Toolbox	Toolbox	2041	440	467	1
Participant:Yeah, just having this. And picking up on it. I really did look at this section because I wanted to make sure I was putting the right number in every day. And when you put the number in, once you got to the daily check in, it would have been nice on this screen, if you were maybe a little groggy that morning, to be able to have another button to quickly jump to your anchors. What is i…	Suggested Changes	Navigation - Anchors	Wellness Plan - A&A	2041	489	506	1
Moderator: The daily check in, what did you think of it overall?Participant:It was good. It really helped with the medications. If the watch had some capability of sleep patterns or more routine, well you didn’t do so much today because we can tell from your watch that you weren’t too active, that kind of thing. Just a little fine tuning.Moderator:A little profiting on that.	Suggested Changes	Data Viewing	Daily Review	2041	506	513	2
Participant:It was always sleep and then you were tired of working on sleep…Moderator:It needs to be more varied.Participant:More varied. Especially when the routine, the parameters it gave you were really low on wellness or routine and it still talked about sleep.Moderator:Okay. So it had low percentages for wellness or routine, but it still talked about sleep. Participant:Can it talk about more…	Barriers	Repetitive	Daily Review	2041	515	535	1
Moderator:Okay. So the idea is that is gives you a piece of feedback but if you decide that isn’t what you wanted to see, you can choose one of these 8 topics.Participant:How did you get to that screen?Moderator:[showing her how to do this] So that’s not something you use that much and maybe you’d like to know more about it?Participant:Yeah.	Barriers	Navigation	Daily Review	2041	537	545	1
Moderator:Okay. What about the feedback you got on sleep on the daily review? Was it helpful at all?Participant:Well the first couple of times. But it was always the same sleep help. Maybe if you kind of switched that up a little.Moderator:So it didn’t vary enough.Participant: No.Moderator:Okay. We tried to make it variable but maybe it wasn’t adequate.Participant:Maybe I wasn’t giving it a chanc…	Barriers	Repetitive	Daily Review	2041	568	583	1
Moderator: So the reminders didn’t work so we’re not gonna talk about that, but you’d like to have them?Participant:Sure.Moderator:But you would not like the watch to buzz you.Participant:No.Moderator:But you wouldn’t mind if something came up on the phone?Participant:No, not at all.Moderator:No buzzing. Some people ask for buzzing.	Technical Limitations	Reminders	Phone	2041	631	644	1
Moderator: How did it change you working with your psychiatrist?Participant:Not much. He was interested and I’d asked him before I signed up, or after I signed up, wondering if this was a good thing, and he was like oh it’s definitely a good thing. I didn’t really have a chance to show him any metrix and I’m not being able to look at them from what Claire emailed to me. I wasn’t really sure what …	Suggested Changes	Data Viewing	Coaching	2041	699	711	1
Moderator: Did it help you with your sleep habits at all?Participant:Somewhat. I tried to really get the sleep down more towards a goal and having [my coach] be my coach and I think for 2 weeks I was kind of struggling and then I was really trying hard and he said, oh the last 2 weeks you did great, and that feedback was good. It’s always good to get feedback saying you met your goal. I don’t kno…	Barriers	Repetitive	Daily Review	2041	726	739	2
Moderator: Did it help you with your sleep habits at all?Participant:Somewhat. I tried to really get the sleep down more towards a goal and having Claire be my coach and I think for 2 weeks I was kind of struggling and then I was really trying hard and he said, oh the last 2 weeks you did great, and that feedback was good. It’s always good to get feedback saying you met your goal. I don’t know if…	Suggested Changes	Personalized	Coaching	2041	726	739	2
Moderator:What was your strongest memory overall from using the application?Participant:The watch. That’s kind of a negative. It wasn’t always easy to deal with and then like I showed you, I tried to do what it said and it wasn’t working, so that was frustrating.	Technical Limitations	Watch	Watch	2041	782	785	1
Moderator:Was there anything you thought worked the least well? Maybe made you feel worse?Participant:No. Well, I didn’t like the phone. I’m just not used to it, I’m used to an IPhone.Moderator:So you didn’t like the Android phone?Participant: No.Moderator:So you’d like it on an iPhone?Participant:Yes.Moderator:We’ll work towards that.	Technical Limitations	Not iPhone Compatible	Phone	2041	793	806	1
Moderator: Did you have a clear objective when you started Livewell about what you wanted to get out of it?Participant:No, I just felt it was pretty cool to be part of a Northwestern study. Moderator:That’s fine.Participant:And it would help me and if my comments or criticisms can help someone else manage their bipolar then that’s great.Moderator: We really appreciate it. This is very helpful to …	Ease of Use	Therapist In Your Phone	Toolbox	2041	831	843	1
Moderator: So we talked already about the technical issues you had. Problems with the phone, some problems with the application and you didn’t like the watch buzzing you. Any other issues? Anything we could’ve done to make it easier to use?Participant: You had your limitations. Moderator:Charger okay though?Participant:Charger worked great. It did seem to run out of juice really fast. More so tha…	Technical Limitations	Battery Life	Phone	2041	854	868	1
Participant: I found the Coaching really helpful. Moderator: Mhm. What about the coaching was helpful? The Daily Check-In was kind of reflecting on sleep and routine mostly?Participant: Yeah, sleep and routine and medication. So I do all that stuff with some other apps. Well, I kind of was monitoring my sleep with the FitBit, and I’m back to doing that because that’s my option right now. And I ha…	Useful	Navigation - Coach Helped	Coaching	2061	16	26	5
Moderator: Okay, what was confusing about it? Participant: Well the difference between Skills and Wellness Plans and Actions and like all of those different things, and the Foundations, like I found them all kind of—they all sort of ran together for me and I couldn’t tell the difference for a little bit. I think that from a development standpoint I think that I would have things in different colo…	Suggested Changes	Navigation - Icons	Wellness Plan - Overall	2061	28	35	1
Moderator: So you found it hard to find what you wanted?Participant: Yeah it’s a little tough to navigate and to find what I wanted, and then when she would ask me “Oh, so did you look at your Foundations this week?”, I’d be like “Wait, which ones are those?” like as opposed to like Skills and stuff like that. She’d be like “Wait, did you read this?” and I’d be like “I have no idea”. So,yeah. Mod…	Barriers	Navigation	App Overall	2061	37	44	1
Moderator: So it sounds like if there were things you would change, it would be more about kind of just the navigating—Participant: The navigating and the design of the app in terms of like…yeah, I don’t know, like even if the Foundations had like different icons, like the buttons just had different icons and stuff like that. And maybe even like, you know when you download a new app from like the…	Suggested Changes	Navigation - Icons	App Overall	2061	52	70	1
Moderator: Did you look at the lifestyle skills?Participant: Yeah. Maybe? Was it in there? Was alcohol in there? ProbablyModerator: So originally, you know that thing we have, that SMARTS? Sleep, Medicine—it used to be Sleep, Medicine, Abstain - - Participant: Oh! Yeah, put that back in there. Moderator: - - Routine, Tranquil, and Social. But some people don’t have issues with that, so we changed…	Barriers	Navigation - Reduce Risk	Wellness Plan - Reduce Risk	2061	178	202	2
Participant: The Wellness Plan. Let’s see, I remember the anchors, was that the section with the anchors in it?Moderator: Mhm, that’s where the anchors were. Participant: Yes, that was helpful to look at. Yeah. Moderator: Did you actually look at it very often?Participant: The anchors? Yeah, a few times, especially when I was working with the coach and stuff like that. Yeah, because that was kind…	Useful	Personalized Anchors	Wellness Plan - A&A	2061	213	229	3
Moderator: Did you feel like you kind of knew the difference between +1 and +2? Did you have a pretty good sense of that?Participant: Yeah yeah yeah, that was pretty clear, yeah, so. Moderator: So it was pretty clear?Participant: Mhm. Yeah, because I remember, you know, earlier on, having a lot of +2/ -2 moments in there and evening out a little bit, which was nice.	Ease of Learning	Straightforward	Wellness Plan - A&A	2061	231	239	3
Moderator: And did you actually end up like developing your own personal wellness plan for what to do when you were at different levels? Because that’s one of the coaching calls and I know you missed. Participant: No, but I, yeah I missed some. So that was. Yeah, I think we missed, what might’ve been a missed encouragement. Moderator: Did you learn the generic one? Because there’s kind of the anc…	Useful	Personalized Anchors	Wellness Plan - A&A	2061	241	269	1
Moderator: It is tough. So that part was a little challenging to have, rating mixed warning signs. Participant: You’d have to do like a chart, almost an XY chart, and like put a dot on there somewhere.	Suggested Changes	Data Viewing	Daily Check-In	2061	305	308	1
Moderator:[Moderator shows Participant where substances would have been recorded in the app, a section which Participant did not use] So some of these things, you didn’t end up really checking out?Participant: Yeah, and I think that comes down more to the design of the like the usability inside of the app rather than like their usefulness, because probably some of those things would have been rea…	Suggested Changes	Navigation - Links	Wellness Plan - Reduce Risk	2061	325	345	1
Moderator: Okay. Did you ever end up looking in the Wellness Plan…looking at this charts?Participant: I did. I really wanted to be able to see the charts going all the way back, because it makes me feel like I’m making progress. I do that with my FitBit all the time, I think I’m a data nerd. So this was like, okay, it was kind of helpful, but I would’ve liked it a lot more if I had gone on back. …	Suggested Changes	Data Viewing	Wellness Plan - Resources	2061	365	402	1
Moderator: Okay….so in terms of the Daily Check-In, it sounds like that was the thing you used the most, and how did you feel, like was it easy to Check-In?Participant: Yeah, it was easy to Check-In and it didn’t take that much time. I especially like blew through the Daily Review, because it’s either I just don’t have the time right now or it’s something I already saw, you know? It only took a c…	Ease of Use	Quick & Easy	Daily Check-In	2061	420	426	2
Moderator: I especially like blew through the Daily Review, because it’s either I just don’t have the time right now or it’s something I already saw, you know? It only took a couple minutes out of my day, but I did find it really useful. Moderator: Anything you’d like to be different about it? Moderator: Anything you’d like to be different about it?Participant: So, again with the having everythin…	Suggested Changes	Monitoring - Alcohol	Daily Check-In	2061	423	437	2
Moderator: Are there things other than the drinks you think you’d want to be tracking on a regular basis? Participant: Um that was the real big one for me ‘cause it has the biggest impact for me. But yeah, so that’s interesting because obviously that’s not an issue for everybody. Moderator: It’s not, and it’s something like we thought about putting in, you know, being able to personalize it, havi…	Suggested Changes	Monitoring - Alcohol	Daily Check-In	2061	439	449	1
Moderator: It sounds like you did make some changes. The alcohol, sleep, and routineParticipant: Yeah, I did. Um, like if I had been reading through the Daily Review, instead of it saying “Check out such and such from the Toolbox”, like, if it were, if there were just like a button that took to the Toolbox, you know, just that would be like the simplest fix I would thinkModerator: To really just …	Suggested Changes	Navigation - Links	Daily Review	2061	500	514	1
Moderator: Do you feel like the feedback category you got were right? In other words they were kind of accurate?Participant: Um yeah I do think that they were mostly accurate. Mostly, yeah, relevant. Moderator: So they were kind of relevant to the way you were checking in?Participant: Yeah. Moderator: You weren’t kind of surprised?Participant: No I wasn’t. I wasn’t like, “why the hell did it tell…	Barriers	Repetitive	Daily Review	2061	521	535	1
How were the weekly surveys?Participant: Um, the weekly surveys were good. It did, you know, it did take a while longer because it did sometimes, I had to sit down all through the week and really think about certain symptoms and stuff like that. Moderator: Was that useful for you? Bothersome? Participant: I think it was useful. You know, it was Sundays, Sunday is when I go to church, but otherwis…	Ease of Use	Schedule OK	Weekly Check-In	2061	535	552	2
Moderator: Anything you’d like to be different about the weekly reviews?Participant: There was one little glitch, but we fixed that, and that was like some of the mania symptoms and the depression symptoms were like reversed or whatever, that was something you could check off, but that got fixed. Moderator: Okay, so we fixed that.	Technical Limitations	Code Problem - Weekly Check In	Weekly Check-In	2061	554	560	2
Moderator: Anything you’d like to be different about the weekly reviews?Participant: There was one little glitch, but we fixed that, and that was like some of the mania symptoms and the depression symptoms were like reversed or whatever, that was something you could check off, but that got fixed. Moderator: Okay, so we fixed that. Participant: Yeah. You know, maybe even that could be the kind of …	Suggested Changes	Monitoring - Alcohol	Weekly Check-In	2061	554	570	2
Moderator: Did you get, did the reminders start working, did we get that?Participant: It did start working, yes, a couple weeks in. Of course, by then I had already set my alarm on my phone, and my alarm was much more nagging and loud, so. Moderator: Uh huh, than the reminder?Participant: Yeah. Moderator: So what did you think about them, now, once they started working?Participant: Oh, fine, once…	Technical Limitations	Reminders	Reminders	2061	572	589	1
Moderator: So it doesn’t sound like you’d feel like the reminders would be irritating?Participant: No. Then again, I also, I’m the type of person who will leave reminders going for all sorts of things on my phone. Moderator: Uh huh. So you’re kind of used to it, you use your phone for that?Participant: Oh for all sorts. Like I have a reminder, like my phone beeps to remind me to sit up straighter…	Technical Limitations	Reminders	Reminders	2061	607	620	1
Moderator: Anything you’d like, that you know, was difficult, or you think should be different about how we do the coaching? Participant: I can’t think, the only thing I can think of is again like the whole, the app was a little confusing at the beginning and uh maybe there’s some way that the coaching could be improved right there at the beginning to explain like what the different parts of the …	Suggested Changes	Navigation	Coaching	2061	628	636	1
Moderator: Okay. One thing we do is we took a lot of that kind of going through all the different parts of the app out of the face-to-face- training because it was taking too long. [Moderator explains why this was taken out of training, demonstrating on the app] I mean, do you think it’d be helpful if, for instance, instead of having this be the homepage, basically bring this stuff, we just bring…	Suggested Changes	Navigation - Icons	App Overall	2061	638	670	1
Moderator: And it sounds like you paid a little bit more attention to identifying and monitoring how you were doing each day, in terms of symptoms and early warning signs?Participant: Yeah. Moderator: Do you feel like that changed? How did using the app help you with that?Participant: Well, let’s see. Cause I really only ever was having, was struggling a little bit more with early warnings or ear…	Useful	Personalized Anchors	App Overall	2061	744	767	2
Moderator: Alright. So the phone you’re using your own phone? Participant: Mhm. Moderator: Do you feel like having the application on your phone impacted your use of the phone at all? Did you have problems?Participant: Oh, no, um. I think I ran over my dad one time. But that’s not, you know, no big deal. Moderator: You ran over, on your data?Participant: Yeah, whatever our data plan is. [Particip…	Technical Limitations	Battery Life	Phone	2061	856	869	1
Moderator: [Moderator and Participant discuss general battery usage] What about wearing the watch, how was that?Participant: That was fine, um, I did have to take it off a couple of times. But not for too terribly long. Mostly like, I’m going out on a really hot date, and like [mumbles and laughs] so you know. Oh! I never learned what the watch did, so. I mean, saw what it did, like, when the stu…	Technical Limitations	Watch	Watch	2061	871	915	2
Moderator: [Moderator explains the use of the watch] Any kind of technical issues that you thought were problematic? Participant: Um, I lost the charger at one point, so I ended up buying a new one on Amazon…I have no need for it so you can keep it. Moderator: Okay, I appreciate that. Other than that, it sounds like it was okay. No big problems. The watch wasn’t too attractive for a date. Partici…	Technical Limitations	Battery Life	Watch	2061	880	893	2
Moderator: Did you, did you look at any, did you look - what about the feedback from the Daily Review?Participant: Yeah.Moderator: Was it kinda on target, or…?Participant: It was pretty on target and for someone who’s newly diagnosed, that would be really helpful but since I’ve had bipolar disorder for a while, it was pretty much a review for me.	Barriers	Repetitive	Daily Review	2063	33	42	1
Moderator: Uh-huh. Mkay. Um, anything you didn’t like or not find useful kind of overall?Participant: Um, honestly I didn’t always find some of the things, like some of the, the what’s it called, like right after you do your daily review and go into that, like it kind of repeats itself, it’s like…it’s cyclical. And it’s, it can be kind of tedious and sometimes I would just be done with it. I’m li…	Barriers	Repetitive	Daily Review	2063	44	64	1
Moderator: Do you think there’s anything we could do to make it more interactive in terms of practicing techniques?Participant: I feel like there should be more visual things involved. I mean, I know it’s like reading is visual, but I feel like there should be video clips, like, do you know what I’m saying?Moderator: Yeah. Mhm.Participant: I think that would be really helpful for some people like…	Suggested Changes	Interactive - Multimedia	App Overall	2063	78	108	1
Moderator:Anything you felt like was missing [from foundations]? That we should’ve had covered in there, that we didn’t?Participant:No, not necessarily. I feel like maybe there’s things you guys could have expounded on, um, yeah, I’m trying to think of a specific example. I know I told [my coach] towards the end. But, yeah.Moderator:Mkay. So maybe expand on certain things.Participant:Yeah.	Suggested Changes	Knowledge	Foundations	2063	137	146	1
Moderator:Any ideas about what would work better?Participant:…extrinsic factor I guess. Um, honestly, honestly I wish, for honestly for me, I wish the pebble was a little more interactive in that area. And that I knew how many steps I was taking a day, I knew how much activity, you know, like how my fit bit is, it’s like that. So I guess in that area that would have been kind of cool.Moderator:So…	Suggested Changes	Data Viewing	Watch	2063	171	181	2
Moderator:Okay. Anything you didn’t like about it, or didn’t make sense to you?Participant:No, I don’t, um, I guess for my personal one, I didn’t like follow the, like in the first one it’s like oh, call your psychiatrist after like, if you’re + or - two, and so I didn’t necessarily agree with that, because I feel like people, or I feel like myself, like I need to work out things on my own before…	Suggested Changes	Personalized	Daily Review	2063	216	227	1
Moderator:No, I mean the idea is, and maybe it’s not coming across right, is that people should work on it for at least a couple of days on their own.Participant:Yeah.Moderator:But if it goes on for more than, you know, two or three days, you know, and you’re, then you should be kind of pulling in and talking to friends and family, or maybe your psychiatrist or therapist. The idea is to kind of, …	Technical Limitations	Code Problem - Expert System	Daily Review	2063	229	250	1
Moderator:Did you actually get a pop up on the phone when you checked in that said call your psychiatrist?Participant:No.Moderator:No. Okay. More just…the generic plan.Participant:No…you called me one time, but that was…Moderator:I think that was after one of Krina’s assessments, right?Participant: Yeah.Moderator:Yeah.Participant:And they called my therapist too. Moderator:How was that, was that …	Technical Limitations	Code Problem - Expert System	Wellness Plan - Overall	2063	252	271	1
Participant:Yeah because like, what’s the first one called again?Moderator:It was My Resources.Participant:Yeah, like I have my therapist…on my phone, and like I don’t really need that.Moderator:Yeah. You don’t need that. Did you ever look at your meds in there? Participant:Uh, no, cause I knew them. I double checked to make sure they were correct, but…	Ease of Use	Therapist In Your Phone	Wellness Plan - Resources	2063	284	293	1
Moderator:During the phone call. Okay. Alright. So we talked a little bit about the Daily Check In, but what was it like for you checking in every day?Participant:Oh, it was fine. Moderator:It was fine, it wasn’t a hassle?Participant:Yeah. The only thing that was a hassle was the alarm, because it wouldn't work. Moderator:Yeah.Participant:So it kept going off at 10am, and so there would be times …	Technical Limitations	Reminders	Reminders	2063	360	403	1
Moderator:Yeah. Um, do you think it was useful checking in? It sounds like you thought maybe it helped with your routine…Participant:Yeah, I told [my coach] that I feel like the check ins need to be a little bit more personalized. Like there needs to be a couple extra things. Like, especially for people on Lithium, drinking water like for me, I told him I feel like that would be really good becau…	Suggested Changes	Monitoring - Additional Details	Daily Check-In	2063	405	448	1
oderator:Okay. So we talked a little bit about the Daily Review, that’s the thing that comes up and kind of gives you feedback, and one of the things you said that it was kind of tedious- what were you getting that was tedious? Was it always routine?Participant:Oh, it was always like routine yes. You know that’s right. It’s always like, your routine’s off. Your routine’s been off for three days, …	Barriers	Repetitive	Daily Review	2063	463	494	2
Participant:Um, I would usually get like the alert for routine and then towards the end I would get that, like the…more options and it would just kind of bring you back to the main menu. Not main menu- but like-Moderator:-look at your Wellness Plan…Participant:Yeah, stuff like that.	Barriers	Navigation	Daily Review	2063	479	485	2
Moderator:What’d you like aboutthe weekly check-in?Participant:Um, I liked how it was…it was more detailed. Um, I guess the only thing I didn’t like about it was it never…you couldn’t…it didn’t create a chart or anything at the end like it was just kind of like oh, thank you and then you’re done. So there was really no feedback.Moderator:Yeah. We have a website now where you can at least see your…	Suggested Changes	Data Viewing	Weekly Check-In	2063	501	512	1
Moderator:Some insight. So we talked a little bit about the reminders. So basically, you set them for 10, and they were irritating.Participant:Yes.Moderator:And then when you tried to reset them, they didn’t work. Participant:No.Moderator:Oh lord. Okay. And these are the ones that came up in the top of the tray?Participant:Yeah, and you could fix it under the settings I think.Moderator:So we rese…	Technical Limitations	Reminders	Reminders	2063	536	551	1
Moderator:Anything you found useful about working with the coach?Participant:Not in particular.Moderator:Anything you found that was kind of difficult, or not useful?Participant:No, I just felt like sometimes fifteen minutes a week was difficult for me.Moderator:Uh-huh.Participant:Because I just was so busy…I guess maybe it was too many phone calls, I feel like maybe once every other week would h…	Barriers	Time Not Enough	Coaching	2063	561	572	1
Anything that didn’t work for you? Or worked the least well?Participant: I guess the reviews…the daily reviews, yeah.Moderator:Just didn’t-Participant:Yeah, I just got fed up after a couple weeks cause it was the same thing.	Barriers	Repetitive	Daily Review	2063	741	748	1
Moderator:Mhm. So it sounds like, how did you use the, did you use your own phone or did you use the study phone? You used your own- you used a study phone. Participant:Yeah.Moderator:How did you use it and the watch? Did you wear the watch most days?Participant:I wore the watch all time.Moderator:All the time.Participant:I…went home and went online and you can wear those in the shower..Moderator…	Technical Limitations	Watch	Watch	2063	796	817	1
Moderator:Okay. And any problems with using the phone? Was it okay?Participant:No, I don’t like Androids.Moderator:You don’t like the Androids. Are you an iPhone user?Participant:I’m an iPhone user. I guess it’s people who are Android users don’t like iPhones as well, so. Depends.	Technical Limitations	Not iPhone Compatible	Phone	2063	819	826	1
Moderator:And then we already talked about you had some technical issues with the notifications. Any other problems with the phone, the watch? You had a little bit of a rash that got better.Participant:Um, the phone did not hold its charge. Moderator:Okay.Participant: It probably died…I charged it pretty much every night cause it was dead by the time I got it home.Moderator:Mhm.Participant:And so…	Technical Limitations	Battery Life	Phone	2063	847	865	1
Moderator:What about the watch, was that okay?Participant:The watch was fine, actually that held charge a long time. And I could be on 20% for a day and it would be fine. Which is kind of nice.	Technical Limitations	Watch	Watch	2063	867	870	1
Participant: The negative was it was hard as…”eff”….to like get through the application. Moderator: Okay. In what way?Participant: Um just figuring out how to get--I’m very tech savvy--but how to get from screen to screen, and to navigate, just really the navigation, so. A suggestion would be, you know, easier navigation buttons or maybe even some visual difference of what screen and what area is…	Suggested Changes	Navigation - Icons	Wellness Plan - A&A	2065	12	20	1
Moderator: Mhm. What kind of things were you looking for? Or can you give me some examples?Participant: Uh the one that was always difficult, which probably would have been or is the most important, is the things that [my coach] and I set up together like my personal triggers—Moderator: The Wellness Plan. Participant: - - you know, ‘cause like, there were days where it’s like “this doesn’t feel s…	Barriers	Navigation - Anchors	Wellness Plan - A&A	2065	22	44	1
Participant: For me personally, if there were some visuals—I know I’m a visual person—Moderator: More pictures? Participant: Pictures, or even colors, or just something that um...yeah, graphics that um…Moderator: To make it more identifiable?Participant: Yeah. Moderator: To set different parts?Participant: Yeah, because it all looks—it all looks the same. Moderator: Okay. Sounds good. Okay.	Suggested Changes	Navigation - Icons	App Overall	2065	73	87	1
Participant: Um, well it wasn’t working the first few weeks. Moderator: Yeah, we were having problems, right, yeah. Participant: Yeah, it wasn’t working the first couple weeks. Moderator: Okay. Anything you thought that was confusing about the lessons? Anything that kind of comes to mind?Participant: Um…nope. Again, I would come back to just um…the navigation and the visual of it just made it mor…	Suggested Changes	Navigation	Foundations	2065	108	118	1
Participant: Um…nope. Again, I would come back to just um…the navigation and the visual of it just made it more like “okay, I’ve gotta do this”. If [my coach] wasn’t doing it I would not have even looked at it, if it wasn’t for the coach. But um, the navigation and the visuals were just…Moderator: were kind of a barrier to you using it and looking at it?Participant: Mhm.	Useful	Navigation - Coach Helped	App Overall	2065	117	123	2
Moderator: Okay, that’s good to know. What about the Toolbox? Did you use that at all?Participant: Um, yeah. A little bit. Moderator: Mhm. What kind of things did you look at?Participant: Um…I’m drawing a blank now. Can I see the Toolbox? [Moderator shows the Toolbox] This was really difficult. In fact I—I don’t even think I used it. She tried to tell me and I couldn’t figure out like…yeah, I did…	Suggested Changes	Navigation	Toolbox	2065	125	169	1
Moderator: Let’s see. Coping, mania dialed down…it’s not the easiest thing, right?Participant: Yeah it—it—there was “Add Skills”—Moderator: And that gets into your “My skills”Participant: like, that’s where it should come up. Moderator: Yeah, you don’t want to have to do this. Participant: Yeah, because mine didn’t even pop up like that. Moderator: It didn’t pop up?Participant: in mine you had to…	Technical Limitations	Code Problem - Operating System	Toolbox	2065	173	202	1
Okay, what about the Wellness Plan? What was kind of your overall experience with using that?Participant: Um….I used this. Moderator: Yeah? Did you like it? Did you think it was helpful?Participant: Yeah um. Yeah um. I kind of knew what the - - - it was somewhat helpful. I wonder if she cleared mine out. Moderator: We might’ve. Participant: Oh I never knew that. Moderator: Yeah. That’s important.…	Barriers	Navigation	Wellness Plan - Resources	2065	202	229	1
Moderator: Okay. So you used the My Charts. What else in the Wellness Plan? Did you look at other stuff? It sounds like you wanted to look at your personalized plan, but you had some trouble navigating there?Participant: Yeah. See, it’s like…My Skills, like, where are My Skills? Moderator: You have to add them, yeah, from the Toolbox. Participant: Yeah, and I thought…Moderator: …that they were ad…	Barriers	Navigation	Wellness Plan - Overall	2065	220	257	1
Moderator: What about personalizing kind of the wellness plan, do you find it was helpful in terms of kind of the plan and the anchors? I know I don’t have those personalized thereParticipant:.[asks for phone back, they discuss a factory reset] Um it was helpful. This is the personalized, right?Moderator: Mhm. Participant: This? Going through all of this was very helpful. You know, just thinking …	Useful	Personalized Anchors	Wellness Plan - Overall	2065	259	270	2
Moderator: What about personalizing kind of the wellness plan, do you find it was helpful in terms of kind of the plan and the anchors? I know I don’t have those personalized thereParticipant:.[asks for phone back, they discuss a factory reset] Um it was helpful. This is the personalized, right?Moderator: Mhm. Participant: This? Going through all of this was very helpful. You know, just thinking …	Barriers	Navigation	Wellness Plan - Overall	2065	259	282	2
Participant: Well with awareness in action. If that’s it, like anchors? You know, just, “my anchors”.Moderator: Mhm. I see. Like, “my anchors”, “my plan”. Participant: Yeah. Because it’s like here on my charts and stuff, but yeah…then where are the general ones?Moderator: Under reduce risk. Participant: [clarifies and asks about the definitions]Moderator: Yeah, the definitions. Participant: So, y…	Barriers	Navigation - Anchors	Wellness Plan - Overall	2065	287	334	1
Participant: That I had to add how many hours of sleep I had, I don’t know why that was annoying, but what is the purpose of that?Moderator: [explains how the application tries to differentiate between routine and sleep and how it can be indicative of symptoms]Participant: I did not understand that. Moderator: [explains how just because participants may intend to go to sleep at a routine time, th…	Suggested Changes	Data Viewing	Daily Check-In	2065	376	400	1
Participant: Oh I see—I didn’t know you could click on that stuff. Moderator: yeah that’s supposed to refresh it. And that’s a bug in the program. [explains bug where coach’s data and app timeframe weren’t matching up] Participant: You know with this, if there were just some sort of line of instruction Moderator: Yeah. I mean, unfortunately there probably isn’t an instruction—Participant: I mean …	Suggested Changes	Data Viewing	Daily Review	2065	430	447	1
Moderator: What about this though? Did you go through them? Did you look at the Daily Review stuff? Kind of the content?Participant: Um. Yes. Um. I started to become—I started to skip it because after awhile I knew what it was gonna say.	Barriers	Repetitive	Daily Review	2065	446	450	1
Moderator: Do you ever do the “review something else” to look at the other categories?Participant: No. Moderator: Okay. Did you know it was there?Participant: No. Again it’s—Moderator: It’s a navigation issue?Participant: And it all looks the same.	Suggested Changes	Navigation - Icons	Daily Review	2065	452	462	1
Moderator: Okay. How about the weekly surveys? The surveys on Sunday? Did you do them?Participant: Yes, I did. Moderator: What did you think about them?Participant: Um they were good. I never, I never saw like where there was a graph to show me how it was going each week. Moderator: How it looked, yeah. Participant: Like from week to week. Moderator: Uh-huh. I’d you ever look at the website?Parti…	Barriers	Website	Weekly Check-In	2065	464	490	2
Moderator: Okay. How about the weekly surveys? The surveys on Sunday? Did you do them?Participant: Yes, I did. Moderator: What did you think about them?Participant: Um they were good. I never, I never saw like where there was a graph to show me how it was going each week. Moderator: How it looked, yeah. Participant: Like from week to week. Moderator: Uh-huh. I’d you ever look at the website?Parti…	Suggested Changes	Data Viewing	Weekly Check-In	2065	464	490	2
Participant: Oh um, the one thing in this was if I took more than 10 seconds to think about it, it stopped and I had to start all over. Moderator: You mean the screen blacked out?Participant: Yeah. Moderator: Yeah. Participant: So that was like—Moderator: No, super irritating. [explains how the problem needs to be fixed by going into the phone’s settings]Participant: No I did!Moderator: Did you?P…	Technical Limitations	Refresh	Weekly Check-In	2065	492	523	1
Moderator: Anything you didn’t like about having a coach? Or that wasn’t useful? Difficult?Participant: Um, on the other hand, just sometimes like, you know, I’d schedule it and that was good. When I’m in, just even, when I’m in a work zone and it’s like “okay, I’ve gotta stop”…so It’s me personally of just “okay, let’s just do this and get it done”. Um, but overall, I mean, I’m happy for it. Mod…	Ease of Use	Quick & Easy	Coaching	2065	561	571	1
Moderator: How about any change in your sleep or how much sleep you were getting?Participant: No, it made me more—I was more aware of it. It definitely made me more aware of my schedule. That routine. And again, it made me aware in a way that was irritating, but we would have—Moderator: fixed it. Participant: We would have changed it. Moderator: Did you make any changes? Or kind of use any new sk…	Technical Limitations	Reminders	Watch	2065	644	681	1
Moderator: Did you make any changes? Or kind of use any new skills? Or do anything different about sleeping and keeping a routine? Participant: Um, when it was working, that 10:00 reminder, which we got working with the watch and then it stopped, so I set my own reminder. That was helpful. Moderator: So you set a reminder on the watch?Participant: Yeah. Moderator: Okay. Participant: The one when …	Technical Limitations	Reminders	Watch	2065	655	681	2
Moderator: And we already talked a little about the navigation. Anything else that you think didn’t work well or kind of stands out?Participant: The navigation. I mean, I really didn’t get the full advantage of the program because of that. I would say that’s the main reason. Moderator: Okay. It’s a big deal. Participant: In this world of simplicity, right?Moderator: [explains how trying to make a…	Barriers	Navigation	App Overall	2065	724	740	1
Moderator: Did the battery life, was it alright? Participant: Not great battery life. Moderator: When did it die on you? Participant: It didn’t make it a full day. By the end of the day it was out before my—Moderator: Before you got home? Participant: Yeah. Or before I went to bed or whatever. Moderator: Were you charging it every night? Participant: Yeah, I’d charge every night when I go to bed …	Technical Limitations	Battery Life	Phone	2065	780	794	1
Moderator: Anything you’d change about the application, you’d like to be different?Participant:Um, on the weekly check-in, there’s a series of questions that give you a choice of several days, more days than not..Moderator: Mhm.Participant: …or not at all. And I was thinking there’s enough room for you to do zero, one to two, three to four, you know…Moderator: Uh-huh.Participant: …so the, because…	Suggested Changes	Monitoring - Weekly Survey	Weekly Check-In	2066	56	82	1
Moderator:When did you use [the toolbox]?Participant: A lot. Um, and for example I did the life chart and…maybe I didn’t…I don’t think I read this one - Skills and Strengths Coping Skills Checklist, I don’t think I did it. Moderator: Was there anything that you found particularly useful about the Toolbox? Participant: I liked being able to save things I especially wanted to work on into the Toolb…	Useful	Personalized Skills	Toolbox	2066	127	141	1
Moderator:Okay. Good. Anything you didn’t like, or thought was confusing or wasn’t useful about the Toolbox?Participant:Um, no. I would tell [my coach] a couple of times that I was, it seems like I’ve got short term memory problems, one thing. And the other thing is that sometimes I would have a hard time navigating. And I think to me that’s a surprising problem for myself.Moderator:Uh - huh. Wha…	Barriers	Navigation	Toolbox	2066	141	153	1
Moderator:Any part of the Wellness Plan you thought was particularly useful or not useful?Participant: Um, no, I think overall it’s very useful in terms of personalizing your approach. Moderator:So you like being able to personalize it?Participant:Yeah.Moderator:Okay. Anything you’d like us to have different about the Wellness Plan?Participant:I can’t think of anything.	Useful	Personalized Plan	Wellness Plan - A&A	2066	225	235	1
Moderator:Was there anything that you’d like to be different about the daily check in? Ways we could change it that would be more helpful?Participant:Um, you know, maybe getting some more categories, but maybe…so the routine for example is only talking about sleeping, but it’s not talking about the daytime routine. And daytime routine is my problem right now.Participant:So I don’t know if there c…	Suggested Changes	Monitoring - Additional Details	Daily Check-In	2066	313	332	1
Moderator:You have to have done your daily check in first. Participant:Right. Yeah, I know I did go through these. Yeah, I thought that both were useful.Moderator:Both were useful?Participant:Yeah.Moderator:Okay. Anything you’d like to see different about the Daily Review? That would be more helpful to you? Or even the Review Something Else?Participant:Um, I guess maybe I didn’t always, I think m…	Suggested Changes	Data Viewing	Daily Review	2066	387	410	1
Moderator:And then the weekly surveys you said you found kind of helpful as a review.Participant:Mhm.Moderator:And you didn’t think there were enough options- I think it’s the mania questions. Participant:Yeah, to change it from zero, several, more than half to just numbers. Moderator:Yeah, unfortunately that’s a standard questionnaire.Participant:Oh really?Moderator:Yeah we didn’t make that one …	Suggested Changes	Monitoring - Weekly Survey	Weekly Check-In	2066	430	449	1
Moderator:Yeah, it’s just a list of things you’d check off. Okay. And now, I think when we first gave you the phone, did you get the notifications to check in?Participant:Originally, no. And then they fixed it. Moderator:And then they fixed it. It started to work. Participant:Right.Moderator:So you were getting these kind of little notifications at the top of the screen?Participant:And a ding.Mod…	Technical Limitations	Reminders	Reminders	2066	495	545	1
Moderator:Do you feel like [coaching] was helpful in terms of using the application?Participant:Yes.Moderator:Or going over the stuff?Participant:Yes.Moderator:What was helpful about it?Participant:I mean well, just as I review things today, she [coach] did help me find different portions of the application. Moderator:Mhm.Participant:Um, and so, and like in the survey, you know, it was helpful to…	Useful	Navigation - Coach Helped	Coaching	2066	552	569	1
Moderator:Yes. Right. Good. That’s a good important piece…anything you think worked best or least well for you in terms of kind of using the application or doing ideas out of the application?Participant:I think the instructions and personalizing the information was really helpful, like within the Wellness Plan, within triggers…again just because it made me so much more aware of mysel.Moderator:So…	Useful	Personalized Plan	Wellness Plan - Overall	2066	720	730	2
Moderator:Mhm. Yep. Okay. Those are...I would say that’s kind of our main goals. Any problems with using the phone or the watch, anything like that?Participant:No, the first watch I had I did have a problem, I had to bring it back because it was, you couldn’t…the screen on it was scratchy. Moderator:Yeah. The screen was kind of not working?Participant:Right. And then the data was never automatica…	Suggested Changes	Data Viewing	Watch	2066	767	820	2
Participant:But that’s what I would say is it would be useful to see that data. Moderator:Yeah. To see the kind of activity and sleep data?Participant:Yeah. Sometimes I would feel like okay, big brother’s watching me, I’m getting up now. So it would be helpful to see that……does it measure walking? Moderator: So right now it doesn’t measure steps. Participant:Okay. Moderator:We now have what’s cal…	Suggested Changes	Data Viewing	Watch	2066	796	818	2
Moderator:Any kind of, so we talked a little bit about some technical problems with the watch and we had some technical problems getting your data. How about any other kind of problems or technical issues that you had?Participant:Oh, it also was losing occasionally my daily reviews. And it seemed like what was happening is…I’d pull up for daily review, and then the screen might flash…[showing on …	Technical Limitations	Refresh	Daily Review	2066	827	852	1
Participant: Well, positive I found it easy to use. It was easy to remember to do it daily and it wasn’t time consuming, nothing that I had to put off and it would make me want to use it in the future. It’s nothing that takes too long to do. Um, and like I said user friendly.	Ease of Use	Quick & Easy	Daily Check-In	2086	11	13	1
Participant: My only thing that I wished was that like the graphs page, I don’t remember the name Moderator: …My chartsParticipant: … Yeah, were more detailed. Like had a little bit more information to it so I could really track things because some of them were kind of like 90% of whatever lumped together instead of like this is how it was. I can kind of see spikes more and stuff. Cause I found…I…	Suggested Changes	Data Viewing	Wellness Plan - Resources	2086	14	21	2
Moderator: Did we get you set up to look at the weekly reports on the website?Participant: Yeah. I know that that stuff is there but it’s obviously a lot easier if you just have the app. You know, something visually quick to see	Barriers	Website	App Overall	2086	23	26	1
Moderator: So what kinds of things do you think would be helpful for you like something like this?Participant: One of the biggest things for me is sleep. That’s a huge factor. Even just plotting the hours and seeing yeah I did great this week, lets say. Well, maybe one day I get down to 5 hours and then I go back up. Like those things my psychiatrists asks me, like my sleep records. So if I’m goi…	Suggested Changes	Data Viewing	Daily Check-In	2086	28	62	2
Moderator: Um, so what did you find useful about the application?Participant: So this, right here, the bottom part, was actually very useful for me. Like, my husband, I let him look at it too over the weekly sessions and stuff like that. Um, cause he kind of keeps me in check a lot of times. I did dip a few of the days so like he would look and see how I was self rating. So that was helpful. I al…	Ease of Use	Therapist In Your Phone	Weekly Check-In	2086	62	73	4
I also really liked having my wellness plan right there. Again, like I said, I dipped a day or two to the minus side and it’s all stuff I know but having it there written when I am going into that mood I found very beneficial.Moderator: So did you take a look at it when that happened?Participant: Yeah, absolutely.Moderator: And your stuff was there?Participant:Yeah, it came back. It was there for…	Ease of Use	Therapist In Your Phone	Wellness Plan - Overall	2086	67	80	1
Moderator: Was there anything you didn’t like or didn’t find useful?Participant: To be honest, I didn’t get much out of the foundations. It was really basic information so for myself I’d researched it a lot and I’ve been involved with it now for a few years so it was all stuff I kind of knew, so I didn’t really get anything. Having my wellness plan and rereading that was personalized, it was grea…	Useful	Personalized Plan	Wellness Plan - A&A	2086	80	88	2
Moderator: Right, okay. Just flipping back and forth because I should’ve changed the structure of this. What do you think worked best for you in terms of kind of helping to make it better? It sounds like maybe having the wellness plan… other things?Participant: I think just the basic fact that I had to check in every day. I think when I go through long stretches of being okay I kind of forget to …	Ease of Use	Quick & Easy	Daily Check-In	2086	92	101	3
Moderator:Did you feel like you had a clear objective when you started using it?Participant:My only objective was I think to see if it was beneficial to me or not, but I had been tracking stuff on my own, but it was very time consuming. You know, my psychiatrist had asked for all these parameters and I tried to come up with something on my own but it was taking so much out of me that I wasn’t abl…	Ease of Use	Time OK	Wellness Plan - Overall	2086	141	151	2
Moderator:What would you say is your impression of the idea of how this is meant to help you from using it?Participant:Like I guess it’s just to make someone self aware, and having the tools and resources there. For me, the things that I get the most out of are the personalization of it and the personalized wellness plan. I think that the foundations was stuff you could find on the internet where…	Useful	Personalized Plan	Foundations	2086	153	159	3
Moderator:What would you say is your impression of the idea of how this is meant to help you from using it?Participant: Like I guess it’s just to make someone self aware, and having the tools and resources there. For me, the things that I get the most out of are the personalization of it and the personalized wellness plan. I think that the foundations was stuff you could find on the internet wher…	Ease of Use	Therapist In Your Phone	Foundations	2086	153	159	3
Moderator:Did you look at the toolbox at all?Participant:Yeah.Moderator: What was your experience with it?Participant: So, I probably should’ve been using it more from the beginning. I didn’t get into it until the end, kind of after I had that downward, cause that was probably midway through my experience. But that was kind of when I looked more into the toolbox. Again, with the foundations, it w…	Useful	Navigation - Coach Helped	Coaching	2086	250	261	2
Moderator:Do you think if the foundations more clearly said go do this or go do that in the toolbox it would’ve been helpful?Participant:Yeah, maybe like a link or something?Moderator:Yeah, a link or, like now that you’ve read this, can you go look at these? Go pick out tools to try? Participant:Yeah, maybe putting that together would be helpful.Moderator: Okay. That needs work.	Suggested Changes	Navigation - Links	Foundations	2086	274	284	1
Moderator: The content is there but we want to make it a little more interactive so that people can kind of do a more detailed routine diary or do some deep breathing and check your pulse before and after, we could record it. Or make people keep a list of the tools they tried and how much they helped and things like that.Participant:Yeah. That last one would be really good I think. What you’ve tr…	Suggested Changes	Data Viewing	Foundations	2086	284	297	1
Did you use the reduce risk stuff at all?Participant:Yeah, I did.Moderator:Not as much?Participant:Yeah, exactly.Moderator:Any reason why not? Not as relevant?Participant: I think I just found the other stuff more beneficial to me. It was quicker to get to for me. I used it more often so it was easier for me.	Barriers	Navigation	Wellness Plan - Reduce Risk	2086	310	321	1
So we talked quite a bit about the daily check in. Sounds like you felt like it was easy to do and helpful. Anything else about it?Participant:I mean, I liked it.Moderator: You think we’re missing anything in the daily check in that should be there?Participant:Um, no. I mean the other things that I personally am not hefty with, is she wants me to track if I get exercise or don’t get exercise that…	Suggested Changes	Monitoring - Diet & Exercise	Daily Check-In	2086	343	357	1
Moderator:Okay. How are the reminders for you? Did they work?Participant:YeahModerator:They weren’t working for a long time.Participant:Oh really? No, they worked consistently. Moderator:Were they helpful?Participant:Yeah, I would say most of the time I would remember on my own but there were a few times that they caught me.Moderator:Did it irritate you?Participant:No, not at all.	Technical Limitations	Reminders	Reminders	2086	359	374	1
Alright, what about the daily review? Kind of the tips that come up after the daily check in? What was your experience with that?Participant:Most days I probably just scrolled through them pretty quickly. You know, if I was doing well and I was in the last 24 hours still a 0, I just kind of clicked through them to be honest. Moderator: You don’t really read them?Participant: No.Moderator:Were the…	Barriers	Repetitive	Daily Review	2086	390	405	1
Moderator: So you did look at the website?Participant: Mhhm.Moderator: What did you think about that?Participant:I like that. I’m an analytical person so I liked having that all laid out and analyzing it and looking at it for myself. But like I said, I didn’t get into it as much because it would’ve been easier to just have on my phone. Like a lot of times I was checking in while waiting to drop o…	Barriers	Website	Wellness Plan - Resources	2086	485	502	1
Moderator:How about working with the coach? What was the experience with that?Participant:It was good, yeah.Moderator:Was it helpful?Participant:It was helpful.Moderator:How was it helpful?Participant:Again, I think it’s just that extra layer of having someone to hold accountability for you. I know me and I’m gonna be talking to someone in coaching like I have to do this, but having that feedback…	Useful	Personalized Plan	Coaching	2086	504	518	2
Moderator:Anything you found difficult or not useful about working with the coach?Participant:No, it was a nice weekly brief, it wasn’t too long, it didn’t take a big chunk of my day out. But I felt like it was enough that I wasn’t rushed or didn’t feel like I needed more time.Moderator:So it sounds like it was about right.Participant:Mhhm.Moderator:Okay. Anything you would want to change about t…	Ease of Use	Quick & Easy	Coaching	2086	520	531	1
Moderator:Anything we could do to make it more helpful in terms of working with your psychiatrist? Participant:No, I mean I could have printed out those graphs. Wait, can you print those or no?Moderator:The ones from the website?Participant:Yeah, I mean I think if I would have done that she would’ve looked more at it and we could’ve had that time. In retrospect I thought about that later like I s…	Suggested Changes	Data Viewing	Daily Review	2086	540	555	2
Moderator:How did you use the phone and the watch? How did that go?Participant:The watch did not work so well for me. Moderator:Okay, that’s right. Yeah the rash. Participant: So, I liked it. It didn’t bother me to begin with but then I couldn’t really…Moderator:Did it go away?Participant:Yeah. It was so strange.Moderator:Contact dermatitis.Participant:Yeah. But it was only this side and really j…	Technical Limitations	Watch	Watch	2086	557	579	1
Participant:No. The phone was good.Moderator: Anything that could’ve made it easier? Any problems with the battery life? Carrying it with you?Participant:The battery life was a little short. I think it was just the first weekend I didn’t realize how short it was and I was out and I had to take my kid to urgent care. I wasn’t home and was searching for wifi the whole time so it died on me and didn…	Technical Limitations	Battery Life	Phone	2086	581	593	1
Moderator: Any other technical problems?Participant:Aside from not having my data for a while, other than that no.Moderator:How long did it take to get that fixed?Participant:It was probably like a week.Moderator:Oh okay. Sorry about that.Participant:No that’s ok.Moderator:People put a lot of effort into personalizing their plans so we want it to be there. Our back end now is better. I’m hoping i…	Technical Limitations	Code Problem - Updating	Phone	2086	593	610	1

## Sheet: ExcerptsCount
Type	NumExcerpts	NumCodes	Coded1x	Coded2x	Coded3x	Coded4x	Coded5x
Total	264	287	204	46	9	4	1
Average	24	26	19	4	1	0	0
2001	15	18	12	3	0	0	0
2003	18	21	15	3	0	0	0
2005	40	40	33	4	1	2	0
2008	25	27	23	2	0	0	0
2016	36	41	23	8	4	1	0
2041	29	30	23	5	1	0	0
2061	23	27	15	6	1	0	1
2063	20	21	18	2	0	0	0
2065	22	24	18	4	0	0	0
2066	12	13	10	2	0	0	0
2086	24	25	14	7	2	1	0
