# Supplementary material for: A Smartphone-Based Self-management Intervention for Bipolar Disorder (LiveWell): User-Centered Development Approach
Source: JMIR Ment Health. 2021 Apr 12;8(4):e20424. doi: 10.2196/20424 (PMC8076988; doi:10.2196/20424)
Supplement: Multimedia Appendix 11 [file mental_v8i4e20424_app11.xlsx]

## Sheet: Summary Percentages
Anchor Type Study - Scale	Percent of Users					Number of Users
	Behavior	Cognition	Mood	Motivation	Physical
Field Trial - Mood	14.4503	19.972	46.2794	3.2738	16.0244	4
Field Trial - Thought	14.1026	69.2857	15.2228	0	1.3889	4
Dession Sessions - Wellness	36.5148	25.1252	15.9825	12.1483	10.2292	5
Pilot Study - Wellness	37.9581	27.9937	16.8976	6.6783	10.4724	11
Anchor Type/Subtype Study - Scale	Percent of Users																		Number of Users
	Behavior									Cognition			Mood		Physical			Motivation
	Work	Leisure	Sleep	Self-care	Aggression	Risky	Social	Speech	Substance	Content	Process	Perception	Negative	Positive	Appetite	Energy	Pain
Field Trial - Mood	1.7814	1.3889	3.3991	0	0	0	5.4999	2.381	0	14.024	5.9481	0	21.3732	24.9062	0	14.7086	1.3158	3.2738	4
Field Trial - Thought	7.4786	1.3889	0	0	0	0	1.3889	3.8462	0	21.5163	47.7694	0	9.9878	5.235	0	1.3889	0	0	4
Dession Sessions - Wellness	0.68966	3.4483	11.6619	1.8008	2.9119	4.3404	7.4952	1.1111	3.0556	18.7158	4.4253	1.9841	8.4127	7.5698	0.68966	8.111	1.4286	12.1483	5
Pilot Study - Wellness	2.3495	3.1216	12.1347	3.6005	0.9167	4.3752	7.835	2.779	0.84586	17.0954	9.6027	1.2956	10.3839	5.8799	1.0618	9.4106	0	6.6783	11
Notes:
4 user from the field trial participated in the design sessions (shared FT/DS = 4/5)
3 users from the field trial and 4 users from the dession sessions participated in the pilot study (shared FT/PS = 3/11, shared DS/PS = 4/11)

## Sheet: Summary Graph
	Mood and Thought Rating Scale anchors from field study
	Wellness Rating Scale anchors from pilot study

## Sheet: Mood
Type	Subtype	Anchor	Scale	ID
Behavior	Leisure	Exercise for half an hour per day	1	2008		LiveWell Field Trial
		Exercise for more than an hour	2	2008
	Sleep	Don't need a lot of sleep	3	2002
		Sleep for a long time, more than 12 hours	-1	2008
		Sleeping less	2	2008
		Sleep less than 12 hours	3	2008
	Social	Insensitive	3	2001
		Friendly	3	2001
		A friend said "I keep waiting for you to show up"	-2	2002
		Uber social	3	2002
		Talking to my friends on facebook	1	2008
	Speech	Talkative	0	2003
		Talkative	1	2003
	Work	Productive	0	2001
		Sometimes study for around 3 hrs	1	2008
Cognition	Content	Hopelessness	-3	2001
		Imperfect	-2	2001
		Anticipation	1	2001
		Overly hopeful	2	2001
		Impervious	3	2001
		Psychic	-3	2002
		Sheer hell	-3	2002
		Nightmare	-3	2002
		All or nothing kind of thinking	-1	2002
		Hopeful	1	2002
		Life is manageable	1	2002
		Planning for my future	0	2008
	Process	Undistracted	0	2001
		Racing thoughts	-3	2008
		Not concentrated	-3	2008
		Some hours are concentrated, other not	-1	2008
		Fully concentrate in my mind	0	2008
		Full concentrated	1	2008
		Racing thoughts	2	2008
		Concentrated sometimes and sometimes not concentrated	3	2008
Mood	Negative	Despair	-3	2001
		Despondent	-3	2001
		Sad	-2	2001
		Apathetic	-2	2001
		Dissatisfied	-1	2001
		Frustrated	-1	2001
		Passive	-1	2001
		Disappointed	-1	2001
		Emotional pain	-3	2002
		Cry easily	-2	2002
		Not feeling positive	-1	2002
		Very bored	-3	2003
		Very irritable	-3	2003
		Stressed	-1	2003
		Anxious	-1	2003
		Irritable	-1	2003
		Not happy	-3	2008
		Anxious	-3	2008
		Not happy	-2	2008
		Sometimes when all energy gone start to feel depressed	3	2008
	Positive	Satisfied	0	2001
		Content	1	2001
		Excited	2	2001
		Happy (slightly excessive)	2	2001
		Elated	3	2001
		Ecstatic	3	2001
		Positive in the AM	0	2002
		Feel good	0	2002
		Feel positive	1	2002
		Feel up without reasons to feel up	2	2002
		Euphoric	3	2002
		Cheerful	0	2003
		Normal	0	2003
		Happy	0	2003
		Happy	1	2003
		Cheerful	1	2003
		Very happy	2	2003
		Excited	2	2003
		Happy	0	2008
		Enjoying life, even small tasks	0	2008
		Happy to accomplish things	1	2008
		Happy	2	2008
		Wake excited, happy and glad	3	2008
Motivation		Unmotivated	-2	2003
		Loss of interest in doing anything	-3	2008
		Loss of interest	-2	2008
		Loss of interest in doing study	-1	2008
Physical	Energy	High energy	3	2002
		Agitated	-3	2003
		Over tired	-3	2003
		Overly lethargic	-3	2003
		Tired	-2	2003
		Tired	-1	2003
		Hyper	2	2003
		Energy down	-3	2008
		My body doesn't respond to small tasks like shaving or taking a shower	-2	2008
		Energy down	-2	2008
		My energy half half	-1	2008
		Full energizer	0	2008
		Full energizer	2	2008
		Whenver I exercise I need more exercise to free my energy level	3	2008
		Extremely energizer	3	2008
		More than full energy	3	2008
	Pain	Physical pain	-3	2002

## Sheet: Thought
Type	Subtype	Anchor	Scale	ID
Behavior	Leisure	I can't do listening to videos; I watch TV a little	-1	2008		LiveWell Field Trial
	Social	I can't open my Facebook or even my email	-3	2008
	Speech	Speaking fast	0	2002
		Can be articulate and use good vocab	0	2002
	Work	Can work very fast	3	2002
		I can't study	-3	2008
		Study for 10 minutes or 20 minutes and then I feel I can't continue	-1	2008
		Can study for 8 to 12 hours	1	2008
		Can study and enjoy it	1	2008
Cognition	Content	Self-harm	-3	2001
		Past events	-2	2001
		Hopeless	-2	2001
		Current difficulties	-1	2001
		Past events	-1	2001
		Hopeful	0	2001
		Reasonable	0	2001
		Positive	1	2001
		Constructive	1	2001
		Realistic	1	2001
		Unrealistic	2	2001
		Intense conviction	3	2001
		Overly critical	-3	2003
		Negative	-3	2003
		Suicidal	-3	2003
		Worthless	-2	2003
		Guilty	-2	2003
		Critical (of others)	-1	2003
		Positive	0	2003
		Positive	1	2003
		Happy	1	2003
		I'm thinking about problematic cases in medicine or science and I see some solutions that may be applicable in the future	3	2008
	Process	Circular	-2	2001
		Fixated	-2	2001
		Moderately slow	-2	2001
		Meandering	-1	2001
		Sluggish	-1	2001
		Coherent	0	2001
		Task-oriented	0	2001
		Normal speed	1	2001
		Quick	2	2001
		Unfocused	2	2001
		Focused	2	2001
		Random but with obscure connections	3	2001
		Racing	3	2001
		Disordered	3	2001
		Incomprehensibly fast	3	2001
		Can't think--as if brain was taken away	-3	2002
		Don't think like myself	-2	2002
		Can't always think of the right words-frustrating	-1	2002
		Sometimes fast, sometimes slow	0	2002
		Can think of the right word instantly	1	2002
		Think fast	2	2002
		Can think faster than it can come out	3	2002
		Normal thought rate	-1	2003
		Goal-oriented	0	2003
		Focused	0	2003
		Steady	0	2003
		Normal	0	2003
		Normal thought rate	1	2003
		Slightly faster	2	2003
		Slightly distracted	2	2003
		Jumbled	3	2003
		Racing	3	2003
		Scatter brained	3	2003
		Nonsensical	3	2003
		I can't even think about small things	-3	2008
		Speed of thoughts are very slow	-2	2008
		Learn new things	0	2008
		Thought speed is high and quick	0	2008
		Can study because concentrated	2	2008
		Very rapid thoughts for everything	3	2008
Mood	Negative	Despair	-3	2001
		Absolute apathy	-3	2001
		Don't feel like myself	-2	2002
		Depressed	-3	2003
		Anxious	-1	2003
		Worry and anxious about my future	-3	2008
		Sometimes I feel worry and anxious to manage things	-2	2008
		I feel down	-2	2008
	Positive	Feel competent	1	2002
		Feel up	2	2002
		I feel happy and accomplished	1	2008
Physical	Energy	Can study because I have energy	2	2008

## Sheet: Wellness
Type	Subtype	Anchor	Scale	ID	Study
Behavior	Aggression	Actively harming/trying to harm self	-4	2003	LWPS		LWDS = LiveWell Design Sessions
		Sarcastic	-1	2005	LWDS		LWPS = LiveWell Pilot Study
		Cussing out strangers	3	2005	LWDS
		Fighting with friends & family	3	2005	LWDS
		Super aggressive	4	2005	LWPS
		Breaking stuff	4	2005	LWDS
		Throw out my self in the river of chicago	-4	2008	LWDS
		Self-harm	4	2016	LWPS
	Leisure	Making art	0	2003	LWPS
		Participating in usual hobbies	0	2003	LWPS
		I go to Navy Pier	0	2008	LWPS
		Watching movies	1	2008	LWPS
		Exercise a little bit	1	2008	LWDS
		Going to the church more than 2 hours	2	2008	LWDS
		Visting parks or Lake Shore	2	2008	LWDS
		Walking for a long distance	2	2008	LWDS
		Walking for an hour or 2 hours	3	2008	LWPS
		Exercise more than usual	3	2008	LWDS
		Excessive exercise: More than 3 hours	4	2008	LWPS
		Exercise	4	2008	LWPS
		Exercising, walking, etc.	0	2041	LWPS
	Risky	Spend too much money	4	2002	LWDS
		Buying things I don't need	4	2003	LWPS
		Buy stuff	4	2003	LWDS
		Spending money	3	2005	LWPS
		Reckless	3	2005	LWDS
		Possibly getting arrested	4	2005	LWDS
		Running the traffic lights	4	2008	LWPS
		Increase spending of money for food	4	2008	LWDS
		Spending	3	2016	LWPS
		Spending more money	3	2041	LWPS
		Risky activities - driving too fast etc.	4	2041	LWPS
	Self-care	Well-fed	0	2001	LWPS
		Not eating	-4	2005	LWDS
		Skipping meals	-3	2005	LWDS
		Eating normal	0	2005	LWPS
		Grooming not shaving	-3	2008	LWPS
		Grooming sign	-2	2008	LWPS
		More than 4 - 6 meals every day	4	2008	LWDS
		Forgetting meds	-2	2016	LWPS
		Eating less	2	2016	LWPS
		Not eating	4	2016	LWPS
		Taking care of daily activities and self	0	2041	LWPS
	Sleep	Sleeping to avoid activities	-3	2001	LWPS
		Using sleep to avoid life	-3	2001	LWDS
		Sleep all day	-2	2001	LWPS
		Stay up all night	-2	2001	LWPS
		Can't sleep well	-1	2001	LWPS
		Could not sleep	-1	2001	LWDS
		Sleep less	2	2001	LWPS
		Hardly Sleeping	3	2001	LWPS
		Sleeping less than 6 hours	3	2001	LWDS
		Sleeping most of the day	-4	2003	LWDS
		Oversleeping	-3	2003	LWPS
		Sleeping a lot	-3	2003	LWDS
		Sleeping	-2	2003	LWDS
		Sleeping less	3	2003	LWPS
		Not sleeping much	4	2003	LWDS
		Can't sleep	-4	2005	LWPS
		Not sleeping	-4	2005	LWDS
		Up @ 4	-3	2005	LWPS
		Insomnia	-3	2005	LWDS
		Starting waking earlier	-2	2005	LWPS
		Bedtime drifting	-2	2005	LWDS
		8-9 hours sleep	0	2005	LWPS
		Later bedtime	2	2005	LWPS
		Not sleeping	3	2005	LWDS
		Not sleeping	4	2005	LWDS
		Increase time of sleeping deep sleep	-3	2008	LWPS
		Sleep more than 10 hours	-3	2008	LWPS
		Sleep long	-2	2008	LWPS
		Sleep 6 to 12 hours	0	2008	LWPS
		Sleep good great very good	1	2008	LWDS
		Nocturnal	-4	2016	LWPS
		Over sleeping	-3	2016	LWPS
		Balanced sleep (7-9 hrs)	0	2016	LWPS
		Less sleep	3	2016	LWPS
		Not sleeping	4	2016	LWPS
		Using sleep to avoid life	-3	2041	LWPS
		Going to bed earlier than normal	-1	2041	LWPS
		Staying up late 2-3 times a week	2	2041	LWPS
		Daily rhythm changes	3	2041	LWPS
		Needing lot less sleep, 5 hrs less than normal	3	2041	LWPS
		Waking up @ 3:00 AM	4	2041	LWPS
	Social	Haven’t left the house in 3+ days	-4	2001	LWPS
		Don’t want to see anyone	-2	2001	LWPS
		Don't want to see family	-2	2001	LWDS
		Avoiding people	-2	2003	LWDS
		Not going out	-2	2003	LWDS
		Not getting off sofa	-4	2005	LWDS
		Not socializing	-3	2005	LWDS
		Pulling back from others	-2	2005	LWPS
		Selectively returning messages	-2	2005	LWDS
		Starting to isolate	-2	2005	LWDS
		Enjoy seeing people	0	2005	LWPS
		Like being around people	0	2005	LWDS
		Friendly	1	2005	LWPS
		Social	1	2005	LWPS
		Tell jokes	1	2005	LWPS
		Nice dinner out with friends	1	2005	LWDS
		Social activity and make phone calls to your family member	0	2008	LWDS
		Help people	1	2008	LWPS
		Playing with kids	1	2008	LWPS
		Avoidance	-4	2016	LWPS
		Avoiding contact w/ ppl	-3	2016	LWPS
		Relationships with others good/fair	0	2016	LWPS
		More social	1	2016	LWPS
		Avoiding family + friends	-3	2041	LWPS
		Not going out - even if I was invited by friends	-1	2041	LWPS
		Reaching out more to family	1	2041	LWPS
		Contacting/emailing friends + family at strange times	2	2041	LWPS
		More social than "usual"	3	2041	LWPS
	Speech	Barely talking	-4	2005	LWDS
		Talking like firehose	3	2005	LWDS
		Less talkative	-2	2016	LWPS
		Less talkative	-1	2016	LWPS
		Talkative	1	2016	LWPS
		Really talkative	3	2016	LWPS
	Substance	Stayed up late drinking	1	2001	LWDS
		Drinking to dangerous excess	4	2001	LWPS
		Drinking to excessive excess	4	2001	LWDS
		Binge drinking	2	2005	LWDS
		Drinking	3	2005	LWPS
	Work	I blew off yesterday	-2	2001	LWPS
		Productive	0	2001	LWPS
		I accomplished more than I planned	1	2001	LWPS
		Study 3 --> 5 hours	0	2008	LWPS
		Start to do normal activity like work, volunteer to engage with people	0	2008	LWDS
		Not going to school/work	-4	2016	LWPS
		Avoiding school + work	-3	2016	LWPS
		Going to work and school	0	2016	LWPS
		Productive	1	2016	LWPS
Cognition	Content	Life is not worth living	-4	2001	LWPS
		Thoughts of hurting myself	-4	2001	LWPS
		Repetative thoughts of hurting myself	-4	2001	LWDS
		There's no point in anything	-4	2001	LWDS
		Wish I was dead	-3	2001	LWPS
		I am optimistic about my future	1	2001	LWPS
		Things seem good	1	2001	LWPS
		Things are looking up	1	2001	LWDS
		Things are perfect	2	2001	LWPS
		Everything is going to be perfect	2	2001	LWDS
		Things are perfect!	3	2001	LWDS
		Frying nuts	4	2001	LWPS
		Invincible	4	2001	LWPS
		Absence of symptoms	0	2002	LWDS
		More hopeful	1	2002	LWDS
		More hopeful	2	2002	LWDS
		Suicidal thoughts	-4	2003	LWDS
		Thoughts of harming self	-3	2003	LWPS
		Normal	0	2003	LWDS
		Captain Beefheart and his magic band	2	2003	LWDS
		Have lots of new ideas	3	2003	LWPS
		A lot of "great" unfinished ideas	3	2003	LWDS
		Active suicide plan	-4	2005	LWPS
		Constant negative chatter	-4	2005	LWPS
		Suicide planning	-4	2005	LWDS
		Negative thoughts all the time	-3	2005	LWPS
		Thnking about suicide but keeping it to self	-3	2005	LWDS
		Pessimistic - in reaction to events/people	-1	2005	LWPS
		Not too pessimistic	0	2005	LWPS
		Getting full of self	2	2005	LWDS
		Self-esteem goes up	3	2005	LWPS
		Grandiose	4	2005	LWPS
		Odd thoughts	-4	2008	LWPS
		Thinking grandiosity	-4	2008	LWPS
		You feel everything is hopeless	-4	2008	LWDS
		You think all the time in negative patterns	-4	2008	LWDS
		Have good plans for the future	0	2008	LWDS
		Odd thoughts	3	2008	LWPS
		Odd thoughts	4	2008	LWPS
		Religious about the Middle East	4	2008	LWPS
		Hate cycle	-4	2016	LWPS
		Paranoia - meds	-3	2016	LWPS
		Bizzare thoughts	2	2016	LWPS
		Creative	2	2016	LWPS
		Grandiose plans	2	2016	LWPS
		Paranoia - meds + people	3	2016	LWPS
		Delusions	4	2016	LWPS
		Hopelessness	-4	2041	LWPS
		No point to life	-4	2041	LWPS
		Taking too much serious	-4	2041	LWPS
		Life is not so "bad"	1	2041	LWPS
		More confidence	1	2041	LWPS
		Inflated self-esteem	4	2041	LWPS
	Perception	Everything amplified	3	2002	LWDS
		Hallucinations	4	2003	LWPS
		Possibly hearing voices	-4	2005	LWDS
	Process	Unusual thinking	2	2003	LWPS
		Faster thinking	2	2003	LWPS
		Racing thoughts	3	2003	LWPS
		Bad decisions	4	2003	LWDS
		Concentration - not good	2	2005	LWPS
		Thoughts start racing	3	2005	LWPS
		Bad judgment	4	2005	LWPS
		Racing thoughts 1000 mph	4	2005	LWPS
		Judgement gone	4	2005	LWDS
		Loss of concentration	-3	2008	LWPS
		Slow thought process	-3	2008	LWDS
		Loss of concentration	-2	2008	LWPS
		Thought process become slower	-2	2008	LWPS
		Automatic thoughts	4	2008	LWDS
		Increase capacity of brain to receive information	4	2008	LWDS
		Racing thoughts	4	2008	LWDS
		Racing thoughts	3	2016	LWPS
		Racing thoughts	4	2016	LWPS
		Problems with any decision - doubting decisions	-2	2041	LWPS
Mood	Labile	More excitable - get upset easily	2	2041	LWPS
	Negative	Angry	-2	2002	LWDS
		"This is not happy"	-1	2002	LWDS
		Irritable	-1	2003	LWPS
		Slight upset	-1	2003	LWDS
		Slightly crappy	-1	2003	LWDS
		Mood more volatile	2	2003	LWDS
		Negative mood all the time	-3	2005	LWPS
		Mood glum	-3	2005	LWDS
		Can't enjoy stuff (low level)	-2	2005	LWPS
		Sense of humor starting to fail	-2	2005	LWDS
		Grumpy	-1	2005	LWPS
		Sulky	-1	2005	LWDS
		Persistent crabbiness	2	2005	LWPS
		Short-termpered	2	2005	LWPS
		Getting persistently cranky	2	2005	LWDS
		Really angry	3	2005	LWPS
		Feel down because of killing of innocent people	-1	2008	LWPS
		Crying	-2	2016	LWPS
		Irritable	-2	2016	LWPS
		Angry	-1	2016	LWPS
		Bummed	-1	2016	LWPS
		Irritable	4	2016	LWPS
		Sad mood - feeling "down"	-2	2041	LWPS
	Positive	Things are so exciting	3	2001	LWPS
		Feel better than normal	1	2002	LWDS
		Happy	4	2002	LWDS
		Better mood	1	2003	LWPS
		Happy	1	2003	LWDS
		Happier	2	2003	LWPS
		Feel good	3	2003	LWPS
		Humor good	0	2005	LWDS
		Patient	0	2005	LWDS
		Happy	1	2005	LWPS
		Laugh	1	2005	LWPS
		Chipper	1	2005	LWDS
		Funny	1	2005	LWDS
		I feel happy	0	2008	LWPS
		Mood happy	0	2008	LWDS
		Mood is happy	1	2008	LWDS
		Content	0	2016	LWPS
		Easier to smile	1	2041	LWPS
		Feeling euphoric	4	2041	LWPS
Motivation		It is hard to leave the house	-3	2001	LWPS
		Trouble leaving the house	-3	2001	LWDS
		I'd rather sit at home today	-1	2001	LWDS
		It will be easy once I leave the house	-1	2001	LWDS
		Willing to try anything	2	2001	LWPS
		Sure I'll do it	2	2001	LWDS
		Turtle in a shell--don't want to do anything but feel better	-4	2002	LWDS
		Engaged in life	0	2002	LWDS
		Lack of motivation to do things	-4	2003	LWDS
		Don't want to get out of bed	-3	2003	LWPS
		Lack of interest	-3	2003	LWPS
		Lack of motivation	-3	2003	LWDS
		Hard to get to work	-3	2005	LWPS
		Loss of interest in everything	-4	2008	LWDS
		Loss of interest	-3	2008	LWPS
		Decrease interest in taking showers	-3	2008	LWDS
		Loss of interest to do anything	-2	2008	LWDS
		Not caring about hygiene	-3	2016	LWPS
		Can motivate self	-1	2016	LWPS
		"Checking out" of life	-4	2041	LWPS
		Trouble leaving house	-3	2041	LWPS
		Can't face normal "day to day" functions	-2	2041	LWPS
		Putting things off until "tomorrow"	-1	2041	LWPS
		Easier to maintain a routine	0	2041	LWPS
Physical	Appetite	Not hungry	2	2001	LWPS
		Can't eat	-4	2005	LWPS
		Force self to eat	-3	2005	LWPS
		Start losing my appetite	-2	2005	LWPS
		Increase appetite of food	2	2008	LWDS
	Energy	Feel fatigued	-1	2001	LWPS
		Rested	0	2001	LWPS
		Can’t stop moving	3	2001	LWPS
		Physically energized	3	2001	LWDS
		Tired	-2	2002	LWDS
		Energetic	4	2002	LWDS
		Tired	-1	2003	LWPS
		Energy level is normal	0	2003	LWPS
		Slowed down	-3	2005	LWDS
		Very very loss of energy level	-4	2008	LWDS
		Loss of energy	-3	2008	LWPS
		Heaviness of the muscle	-3	2008	LWDS
		More restless	-2	2008	LWPS
		Loss of energy level interferes daily tasks	-2	2008	LWDS
		Excessive energy	3	2008	LWPS
		Full energizer	3	2008	LWDS
		I do not feel tired	4	2008	LWPS
		Increase tone, flexibility &power of muscles, ligaments & joints	4	2008	LWDS
		Fatigued	-1	2016	LWPS
		Energized	1	2016	LWPS
		Restless	2	2016	LWPS
		More active	1	2041	LWPS
	Pain	Headaches are there	-3	2002	LWDS
